# Supplementary material for: Persistent Newcastle disease virus infection in bladder cancer cells is associated with putative pro-survival and anti-viral transcriptomic changes
Source: BMC Cancer. 2021 May 27;21:625. doi: 10.1186/s12885-021-08345-y (PMC8161962; doi:10.1186/s12885-021-08345-y)
Supplement: Supplementary file 2 — Additional file 2: Table S1: Differently expressed genes with Padj < 1–10 and absolute LOG2 fold change of 2 in expression levels between EJ28P and EJ28 [file 12885_2021_8345_MOESM2_ESM.xlsx]

## Sheet: TableS1
	Sample Source	Universiti Putra Malaysia
	Condition 1	Bladder_cancer
	Condition 2	NDV-resistant_bladder_cancer
	ILMN_GENE	gene name given of the gene which this transcript belongs to (denote this gene as its parent gene)
	log2FC	The logarithm (to basis 2) of the fold change
	Pval	p value for the statistical significance of this change
	Padj	p value adjusted for multiple testing with the Benjamini-Hochberg procedure, which controls false discovery rate (FDR)
	NDV-resistant_bladder_cancer<Bladder_cancer / NDV-resistant_bladder_cancer>Bladder_cancer	down-regulation (NDV-resistant_bladder_cancer<Bladder_cancer) of condition 2 over condition 1 or up-regulation (NDV-resistant_bladder_cancer>Bladder_cancer) of condition 2 over condition 1
	Accession	Accession ID
	CHROMOSOME	CHROMOSOME Number
	DEFINITION	DEFINITION of Gene
	SYNONYMS	Gene SYNONYMS
	Table S1: Differently expressed genes (DEGs) with Padj < 1-10 and absolute LOG2 fold-change of 2 in expression levels between EJ28P and EJ28
No	ILMN_GENE	log2FC	Pval	Padj	NDV-resistant_bladder_cancer<Bladder_cancer / NDV-resistant_bladder_cancer>Bladder_cancer	Accession	CHROMOSOME	DEFINITION	SYNONYMS
1	SLC2A3	6.75637	1.3e-209	4.52e-205	NDV-resistant_bladder_cancer>Bladder_cancer	NM_006931.1	12	Homo sapiens solute carrier family 2 (facilitated glucose transporter), member 3 (SLC2A3), mRNA.	GLUT3; FLJ90380
2	RBP1	6.50653	4.21e-193	4.86e-189	NDV-resistant_bladder_cancer>Bladder_cancer	NM_002899.2	3	Homo sapiens retinol binding protein 1, cellular (RBP1), mRNA.	RBPC; CRBP1; CRBP; CRABP-I
3	KRT81	6.25285	1.21e-69	5.54e-67	NDV-resistant_bladder_cancer>Bladder_cancer	NM_002281.2	12	Homo sapiens keratin 81 (KRT81), mRNA.	KRTHB1; Hb-1; HB1; MLN137; hHAKB2-1; ghHkb1
4	HS.579631	5.79805	1.78e-127	7.7e-124	NDV-resistant_bladder_cancer>Bladder_cancer	Hs.579631	19	AGENCOURT_10229596 NIH_MGC_141 Homo sapiens cDNA clone IMAGE:6563923 5, mRNA sequence
5	TUBB2B	5.70018	2.14e-167	1.86e-163	NDV-resistant_bladder_cancer>Bladder_cancer	NM_178012.3	6	Homo sapiens tubulin, beta 2B (TUBB2B), mRNA.	MGC8685; DKFZp566F223; RP11-506K6.1; TUBB-PARALOG; bA506K6.1
6	FOXQ1	5.3025	1.01e-143	6.98e-140	NDV-resistant_bladder_cancer>Bladder_cancer	NM_033260.2	6	Homo sapiens forkhead box Q1 (FOXQ1), mRNA.	HFH1
7	KRT19	4.80974	2.05e-74	1.05e-71	NDV-resistant_bladder_cancer>Bladder_cancer	NM_002276.3	17	Homo sapiens keratin 19 (KRT19), mRNA.	K19; CK19; MGC15366; K1CS
8	BAMBI	4.77641	3.91e-100	5.43e-97	NDV-resistant_bladder_cancer>Bladder_cancer	NM_012342.2	10	Homo sapiens BMP and activin membrane-bound inhibitor homolog (Xenopus laevis) (BAMBI), mRNA.	NMA
9	CCND2	4.59829	2.99e-107	5.77e-104	NDV-resistant_bladder_cancer>Bladder_cancer	NM_001759.2	12	Homo sapiens cyclin D2 (CCND2), mRNA.	KIAK0002; MGC102758
10	AXIN2	4.58408	5.91e-66	2.3e-63	NDV-resistant_bladder_cancer>Bladder_cancer	NM_004655.2	17	Homo sapiens axin 2 (conductin, axil) (AXIN2), mRNA.	MGC126582; DKFZp781B0869; AXIL
11	TMEM16A	4.53721	1.26e-120	4.86e-117	NDV-resistant_bladder_cancer>Bladder_cancer	NM_018043.4	11	Homo sapiens transmembrane protein 16A (TMEM16A), mRNA.	ORAOV2; FLJ10261; TAOS2
12	TGFBI	4.4783	4.78e-63	1.64e-60	NDV-resistant_bladder_cancer>Bladder_cancer	NM_000358.1	5	Homo sapiens transforming growth factor, beta-induced, 68kDa (TGFBI), mRNA.	CSD1; CSD2; CDB1; CDGG1; EBMD; CSD3; BIGH3; LCD1; CDG2; CSD
13	APCDD1	4.47245	1.41e-77	8.04e-75	NDV-resistant_bladder_cancer>Bladder_cancer	NM_153000.3	18	Homo sapiens adenomatosis polyposis coli down-regulated 1 (APCDD1), mRNA.	DRAPC1; B7323; FP7019
14	MSX1	4.46652	2.82e-116	8.15e-113	NDV-resistant_bladder_cancer>Bladder_cancer	NM_002448.1	4	Homo sapiens msh homeobox 1 (MSX1), mRNA.	HOX7; HYD1
15	C13ORF15	4.41804	1.49e-105	2.58e-102	NDV-resistant_bladder_cancer>Bladder_cancer	NM_014059.1	13	Homo sapiens chromosome 13 open reading frame 15 (C13orf15), mRNA.	RGC-32; KIAA0564; bA157L14.2; MGC87338; RGC32
16	CLDN7	4.39428	2.22e-66	8.87e-64	NDV-resistant_bladder_cancer>Bladder_cancer	NM_001307.3	17	Homo sapiens claudin 7 (CLDN7), mRNA.	claudin-1; CPETRL2; Hs.84359; CEPTRL2
17	KIF1A	4.37083	3.94e-73	1.9e-70	NDV-resistant_bladder_cancer>Bladder_cancer	NM_004321.4	2	Homo sapiens kinesin family member 1A (KIF1A), mRNA.	DKFZp686I2094; MGC133285; MGC133286; FLJ30229; UNC104; HUNC-104; C2orf20; ATSV
18	S100A4	4.34089	3.27e-108	6.68e-105	NDV-resistant_bladder_cancer>Bladder_cancer	NM_002961.2	1	Homo sapiens S100 calcium binding protein A4 (S100A4), transcript variant 2, mRNA.	FSP1; MTS1; 18A2; PEL98; P9KA; CAPL; 42A
19	ASS1	4.28598	5.62e-49	1.2e-46	NDV-resistant_bladder_cancer>Bladder_cancer	NM_000050.3	9	Homo sapiens argininosuccinate synthetase 1 (ASS1), transcript variant 1, mRNA.	CTLN1; ASS
20	LCN2	4.25382	4.49e-30	4.59e-28	NDV-resistant_bladder_cancer>Bladder_cancer	NM_005564.2	9	Homo sapiens lipocalin 2 (LCN2), mRNA.	NGAL
21	FGF19	4.21754	1.47e-89	1.27e-86	NDV-resistant_bladder_cancer>Bladder_cancer	NM_005117.2	11	Homo sapiens fibroblast growth factor 19 (FGF19), mRNA.
22	KRT5	4.21123	1.68e-18	8.48e-17	NDV-resistant_bladder_cancer>Bladder_cancer	NM_000424.2	12	Homo sapiens keratin 5 (KRT5), mRNA.	DDD; CK5; K5; EBS2; KRT5A
23	CRIP1	4.19537	7.45e-105	1.23e-101	NDV-resistant_bladder_cancer>Bladder_cancer	NM_001311.3	14	Homo sapiens cysteine-rich protein 1 (intestinal) (CRIP1), mRNA.	CRIP; CRP1; CRHP
24	SYK	4.19419	3.5e-107	6.39e-104	NDV-resistant_bladder_cancer>Bladder_cancer	NM_003177.3	9	Homo sapiens spleen tyrosine kinase (SYK), mRNA.
25	EPDR1	4.04174	7.56e-97	8.74e-94	NDV-resistant_bladder_cancer>Bladder_cancer	NM_017549.2	7	Homo sapiens ependymin related protein 1 (zebrafish) (EPDR1), mRNA.	EPDR; MERP-1; MERP1; UCC1
26	COBL	4.03532	1.57e-97	1.95e-94	NDV-resistant_bladder_cancer>Bladder_cancer	NM_015198.2	7	Homo sapiens cordon-bleu homolog (mouse) (COBL), mRNA.	DKFZp686G13227; MGC131893; KIAA0633
27	SCNN1A	4.01915	1.55e-98	2.07e-95	NDV-resistant_bladder_cancer>Bladder_cancer	NM_001038.4	12	Homo sapiens sodium channel, nonvoltage-gated 1 alpha (SCNN1A), mRNA.	SCNEA; FLJ21883; ENaCa; SCNN1; ENaCalpha
28	TCEA3	4.00602	1.85e-45	3.53e-43	NDV-resistant_bladder_cancer>Bladder_cancer	NM_003196.1	1	Homo sapiens transcription elongation factor A (SII), 3 (TCEA3), mRNA.	TFIIS.H; TFIIS
29	C10ORF116	3.96868	4.05e-50	9.02e-48	NDV-resistant_bladder_cancer>Bladder_cancer	NM_006829.2	10	Homo sapiens chromosome 10 open reading frame 116 (C10orf116), mRNA.	APM2
30	CDH1	3.96471	3.25e-53	8.23e-51	NDV-resistant_bladder_cancer>Bladder_cancer	NM_004360.2	16	Homo sapiens cadherin 1, type 1, E-cadherin (epithelial) (CDH1), mRNA.	CDHE; Arc-1; UVO; CD324; ECAD; LCAM
31	LMTK3	3.96235	6.95e-58	2.04e-55	NDV-resistant_bladder_cancer>Bladder_cancer	XM_936372.1		PREDICTED: Homo sapiens lemur tyrosine kinase 3 (LMTK3), mRNA.
32	EDAR	3.95561	3.34e-97	3.99e-94	NDV-resistant_bladder_cancer>Bladder_cancer	NM_022336.1	2	Homo sapiens ectodysplasin A receptor (EDAR), mRNA.	DL; ED1R; ED5; ED3; EDA3; EDA-A1R; EDA1R
33	BMP7	3.91001	1.69e-67	7.08e-65	NDV-resistant_bladder_cancer>Bladder_cancer	NM_001719.1	20	Homo sapiens bone morphogenetic protein 7 (osteogenic protein 1) (BMP7), mRNA.	OP-1
34	KLK6	3.89836	2.23e-89	1.89e-86	NDV-resistant_bladder_cancer>Bladder_cancer	NM_002774.3	19	Homo sapiens kallikrein-related peptidase 6 (KLK6), transcript variant A, mRNA.	PRSS18; Klk7; hK6; SP59; Bssp; MGC9355; NEUROSIN; ZYME; PRSS9
35	NELL2	3.89043	1.84e-94	1.88e-91	NDV-resistant_bladder_cancer>Bladder_cancer	NM_006159.1	12	Homo sapiens NEL-like 2 (chicken) (NELL2), mRNA.	NRP2
36	NELF	3.88223	1.21e-100	1.83e-97	NDV-resistant_bladder_cancer>Bladder_cancer	NM_015537.3	9	Homo sapiens nasal embryonic LHRH factor (NELF), mRNA.	RP11-48C7.1; MGC125369
37	ANO1	3.8794	1.89e-96	2.11e-93	NDV-resistant_bladder_cancer>Bladder_cancer	NM_018043.5	11	Homo sapiens anoctamin 1, calcium activated chloride channel (ANO1), transcript variant 1, mRNA.
38	IFITM1	3.85661	3.33e-48	6.83e-46	NDV-resistant_bladder_cancer>Bladder_cancer	NM_003641.2	11	Homo sapiens interferon induced transmembrane protein 1 (9-27) (IFITM1), mRNA.	LEU13; 9-27; CD225; IFI17
39	NKD2	3.85128	8.33e-88	6.57e-85	NDV-resistant_bladder_cancer>Bladder_cancer	NM_033120.2	5	Homo sapiens naked cuticle homolog 2 (Drosophila) (NKD2), mRNA.	Naked2
40	CRABP2	3.80821	1.29e-92	1.25e-89	NDV-resistant_bladder_cancer>Bladder_cancer	NM_001878.2	1	Homo sapiens cellular retinoic acid binding protein 2 (CRABP2), mRNA.	CRABP-II; RBP6
41	SERPINE1	3.77003	2.06e-26	1.71e-24	NDV-resistant_bladder_cancer>Bladder_cancer	NM_000602.1	7	Homo sapiens serpin peptidase inhibitor, clade E (nexin, plasminogen activator inhibitor type 1), member 1 (SERPINE1), mRNA.	PAI; PAI-1; PAI1; PLANH1
42	LDLR	3.73295	3.62e-91	3.4e-88	NDV-resistant_bladder_cancer>Bladder_cancer	NM_000527.2	19	Homo sapiens low density lipoprotein receptor (familial hypercholesterolemia) (LDLR), mRNA.	FHC; FH
43	CHST13	3.7115	1.01e-84	7.29e-82	NDV-resistant_bladder_cancer>Bladder_cancer	NM_152889.1	3	Homo sapiens carbohydrate (chondroitin 4) sulfotransferase 13 (CHST13), mRNA.	MGC119279; MGC119281; MGC119278; C4ST3
44	CENTA1	3.70406	9.45e-75	4.89e-72	NDV-resistant_bladder_cancer>Bladder_cancer	NM_006869.1		Homo sapiens centaurin, alpha 1 (CENTA1), mRNA.	GCS1L; p42IP4
45	AIF1L	3.66489	1.36e-83	9.65e-81	NDV-resistant_bladder_cancer>Bladder_cancer	NM_031426.2	9	Homo sapiens allograft inflammatory factor 1-like (AIF1L), transcript variant 1, mRNA.	MGC29466; FLJ12783; IBA2
46	PRF1	3.65677	2.36e-62	7.95e-60	NDV-resistant_bladder_cancer>Bladder_cancer	NM_005041.3	10	Homo sapiens perforin 1 (pore forming protein) (PRF1), transcript variant 1, mRNA.	HPLH2; FLH2; P1; MGC65093; PFP
47	KIAA1199	3.654	3.41e-67	1.41e-64	NDV-resistant_bladder_cancer>Bladder_cancer	NM_018689.1	15	Homo sapiens KIAA1199 (KIAA1199), mRNA.	TMEM2L; CCSP1
48	KRT74	3.64401	1.46e-76	8.16e-74	NDV-resistant_bladder_cancer>Bladder_cancer	NM_175053.2	12	Homo sapiens keratin 74 (KRT74), mRNA.	K6IRS4; KRT6IRS4; KRT5C
49	ASCL2	3.61704	3.04e-75	1.62e-72	NDV-resistant_bladder_cancer>Bladder_cancer	NM_005170.2	11	Homo sapiens achaete-scute complex homolog 2 (Drosophila) (ASCL2), mRNA.	ASH2; MASH2; HASH2
50	ALDH2	3.60431	3.93e-56	1.1e-53	NDV-resistant_bladder_cancer>Bladder_cancer	NM_000690.2	12	Homo sapiens aldehyde dehydrogenase 2 family (mitochondrial) (ALDH2), nuclear gene encoding mitochondrial protein, mRNA.	ALDM; ALDH-E2; ALDHI; MGC1806
51	VGF	3.58214	7.45e-62	2.46e-59	NDV-resistant_bladder_cancer>Bladder_cancer	NM_003378.2	7	Homo sapiens VGF nerve growth factor inducible (VGF), mRNA.
52	CDC42EP5	3.56777	1.27e-35	1.66e-33	NDV-resistant_bladder_cancer>Bladder_cancer	NM_145057.2	19	Homo sapiens CDC42 effector protein (Rho GTPase binding) 5 (CDC42EP5), mRNA.	MGC21945; CEP5; Borg3; MGC71153
53	S100A3	3.55985	6.8e-80	4.29e-77	NDV-resistant_bladder_cancer>Bladder_cancer	NM_002960.1	1	Homo sapiens S100 calcium binding protein A3 (S100A3), mRNA.	S100E
54	CST7	3.52786	7.52e-61	2.39e-58	NDV-resistant_bladder_cancer>Bladder_cancer	NM_003650.2	20	Homo sapiens cystatin F (leukocystatin) (CST7), mRNA.	CMAP
55	SLC7A7	3.51377	7.11e-39	1.06e-36	NDV-resistant_bladder_cancer>Bladder_cancer	NM_003982.2	14	Homo sapiens solute carrier family 7 (cationic amino acid transporter, y+ system), member 7 (SLC7A7), mRNA.	LAT3; y+LAT-1; LPI; Y+LAT1
56	GPR56	3.50164	1.49e-67	6.3e-65	NDV-resistant_bladder_cancer>Bladder_cancer	NM_005682.4	16	Homo sapiens G protein-coupled receptor 56 (GPR56), transcript variant 1, mRNA.	BFPP; DKFZp781L1398; TM7LN4; TM7XN1
57	LOXL4	3.49066	2.13e-52	5.28e-50	NDV-resistant_bladder_cancer>Bladder_cancer	NM_032211.6	10	Homo sapiens lysyl oxidase-like 4 (LOXL4), mRNA.	FLJ21889; LOXC
58	PASD1	3.46157	2.16e-80	1.39e-77	NDV-resistant_bladder_cancer>Bladder_cancer	NM_173493.1	X	Homo sapiens PAS domain containing 1 (PASD1), mRNA.
59	ITPKA	3.44945	9.46e-81	6.2e-78	NDV-resistant_bladder_cancer>Bladder_cancer	NM_002220.1	15	Homo sapiens inositol 1,4,5-trisphosphate 3-kinase A (ITPKA), mRNA.	IP3KA
60	NPTX2	3.42967	2.47e-79	1.45e-76	NDV-resistant_bladder_cancer>Bladder_cancer	NM_002523.1	7	Homo sapiens neuronal pentraxin II (NPTX2), mRNA.	NARP; NP-II; NP2
61	CXXC5	3.42099	8.31e-76	4.57e-73	NDV-resistant_bladder_cancer>Bladder_cancer	NM_016463.5	5	Homo sapiens CXXC finger 5 (CXXC5), mRNA.	HSPC195
62	NTSR1	3.40617	4.33e-67	1.77e-64	NDV-resistant_bladder_cancer>Bladder_cancer	NM_002531.1	20	Homo sapiens neurotensin receptor 1 (high affinity) (NTSR1), mRNA.	NTR
63	LMO2	3.37947	2.54e-64	9.26e-62	NDV-resistant_bladder_cancer>Bladder_cancer	NM_005574.2	11	Homo sapiens LIM domain only 2 (rhombotin-like 1) (LMO2), mRNA.	TTG2; RBTN2; RBTNL1; RHOM2
64	GAL	3.34863	3.42e-42	5.91e-40	NDV-resistant_bladder_cancer>Bladder_cancer	NM_015973.2	11	Homo sapiens galanin prepropeptide (GAL), mRNA.	GALN; GMAP; GLNN; MGC40167
65	CST1	3.28656	2.37e-35	3.04e-33	NDV-resistant_bladder_cancer>Bladder_cancer	NM_001898.2	20	Homo sapiens cystatin SN (CST1), mRNA.
66	INHBE	3.28651	4.83e-15	1.76e-13	NDV-resistant_bladder_cancer>Bladder_cancer	NM_031479.3	12	Homo sapiens inhibin, beta E (INHBE), mRNA.	MGC4638
67	HSPA1B	3.25426	1.08e-68	4.73e-66	NDV-resistant_bladder_cancer>Bladder_cancer	NM_005346.3	6	Homo sapiens heat shock 70kDa protein 1B (HSPA1B), mRNA.	HSP70-2; HSPA1A
68	CARD9	3.22534	7.82e-58	2.28e-55	NDV-resistant_bladder_cancer>Bladder_cancer	NM_052813.2	9	Homo sapiens caspase recruitment domain family, member 9 (CARD9), mRNA.	hCARD9
69	FGF3	3.21939	2.55e-62	8.51e-60	NDV-resistant_bladder_cancer>Bladder_cancer	NM_005247.2	11	Homo sapiens fibroblast growth factor 3 (murine mammary tumor virus integration site (v-int-2) oncogene homolog) (FGF3), mRNA.	HBGF-3; INT2
70	TNFRSF1B	3.19499	1.09e-70	5.18e-68	NDV-resistant_bladder_cancer>Bladder_cancer	NM_001066.2	1	Homo sapiens tumor necrosis factor receptor superfamily, member 1B (TNFRSF1B), mRNA.	TNF-R-II; TNFR80; TNF-R75; p75; CD120b; TBPII; TNFBR; p75TNFR; TNFR2
71	DNAJA4	3.16689	1.39e-60	4.39e-58	NDV-resistant_bladder_cancer>Bladder_cancer	NM_018602.2	15	Homo sapiens DnaJ (Hsp40) homolog, subfamily A, member 4 (DNAJA4), mRNA.	PRO1472; MSTP104; MST104
72	NPW	3.15735	1.07e-34	1.33e-32	NDV-resistant_bladder_cancer>Bladder_cancer	NM_001099456.2	16	Homo sapiens neuropeptide W (NPW), mRNA.	PPL8; PPNPW; L8; L8C
73	MPZL2	3.14135	7.22e-64	2.56e-61	NDV-resistant_bladder_cancer>Bladder_cancer	NM_144765.1	11	Homo sapiens myelin protein zero-like 2 (MPZL2), transcript variant 2, mRNA.	MPZL2; EVA1; EVA
74	IGFBP3	3.13345	3.65e-68	1.58e-65	NDV-resistant_bladder_cancer>Bladder_cancer	NM_001013398.1	7	Homo sapiens insulin-like growth factor binding protein 3 (IGFBP3), transcript variant 2, mRNA.	IBP3; BP-53
75	MSLN	3.11651	2.19e-57	6.22e-55	NDV-resistant_bladder_cancer>Bladder_cancer	NM_013404.3	16	Homo sapiens mesothelin (MSLN), transcript variant 2, mRNA.	SMR; MPF; CAK1
76	GSTT1	3.09499	9.4e-62	3.08e-59	NDV-resistant_bladder_cancer>Bladder_cancer	NM_000853.1	22	Homo sapiens glutathione S-transferase theta 1 (GSTT1), mRNA.
77	EPAS1	3.06276	1.68e-64	6.21e-62	NDV-resistant_bladder_cancer>Bladder_cancer	NM_001430.3	2	Homo sapiens endothelial PAS domain protein 1 (EPAS1), mRNA.	HLF; ECYT4; HIF2A; MOP2; PASD2
78	APOE	3.05035	2.96e-29	2.88e-27	NDV-resistant_bladder_cancer>Bladder_cancer	NM_000041.2	19	Homo sapiens apolipoprotein E (APOE), mRNA.	MGC1571; apoprotein; AD2; LPG
79	FLJ12684	3.0207	1.06e-51	2.53e-49	NDV-resistant_bladder_cancer>Bladder_cancer	NM_024534.4	4	Homo sapiens hypothetical protein FLJ12684 (FLJ12684), mRNA. XR_001254
80	YBX2	3.01133	4.07e-59	1.24e-56	NDV-resistant_bladder_cancer>Bladder_cancer	NM_015982.1		Homo sapiens Y box binding protein 2 (YBX2), mRNA.	MSY2; CSDA3; MGC45104
81	LAMP3	2.96817	7.57e-13	2.18e-11	NDV-resistant_bladder_cancer>Bladder_cancer	NM_014398.2	3	Homo sapiens lysosomal-associated membrane protein 3 (LAMP3), mRNA.	TSC403; DC-LAMP; CD208; LAMP; DCLAMP
82	ALDH3A1	2.94074	5.16e-27	4.38e-25	NDV-resistant_bladder_cancer>Bladder_cancer	NM_000691.3	17	Homo sapiens aldehyde dehydrogenase 3 family, memberA1 (ALDH3A1), mRNA.	ALDH3; ALDHIII; MGC10406
83	RAC2	2.93558	8.04e-59	2.4e-56	NDV-resistant_bladder_cancer>Bladder_cancer	NM_002872.3	22	Homo sapiens ras-related C3 botulinum toxin substrate 2 (rho family, small GTP binding protein Rac2) (RAC2), mRNA.	Gx; EN-7; HSPC022
84	EPCAM	2.93492	6e-64	2.15e-61	NDV-resistant_bladder_cancer>Bladder_cancer	NM_002354.2	2	Homo sapiens epithelial cell adhesion molecule (EPCAM), mRNA.
85	CDH3	2.92365	2.03e-50	4.57e-48	NDV-resistant_bladder_cancer>Bladder_cancer	NM_001793.3	16	Homo sapiens cadherin 3, type 1, P-cadherin (placental) (CDH3), mRNA.	HJMD; PCAD; CDHP
86	MYO1D	2.92058	2.18e-42	3.8e-40	NDV-resistant_bladder_cancer>Bladder_cancer	NM_015194.1	17	Homo sapiens myosin ID (MYO1D), mRNA.	KIAA0727; myr4
87	MAOA	2.89222	1.24e-44	2.32e-42	NDV-resistant_bladder_cancer>Bladder_cancer	NM_000240.2	X	Homo sapiens monoamine oxidase A (MAOA), nuclear gene encoding mitochondrial protein, mRNA.
88	HCP5	2.85297	3.09e-31	3.39e-29	NDV-resistant_bladder_cancer>Bladder_cancer	NM_006674.2	6	Homo sapiens HLA complex P5 (HCP5), mRNA.	P5-1; D6S2650E
89	FLJ10916	2.85169	2.04e-47	4.07e-45	NDV-resistant_bladder_cancer>Bladder_cancer	NM_018271.2	2	Homo sapiens hypothetical protein FLJ10916 (FLJ10916), mRNA.
90	CKMT2	2.85076	9.05e-58	2.62e-55	NDV-resistant_bladder_cancer>Bladder_cancer	NM_001825.1	5	Homo sapiens creatine kinase, mitochondrial 2 (sarcomeric) (CKMT2), nuclear gene encoding mitochondrial protein, transcript variant 1, mRNA.	SMTCK
91	C21ORF63	2.84655	1.1e-54	2.9e-52	NDV-resistant_bladder_cancer>Bladder_cancer	NM_058187.3	21	Homo sapiens chromosome 21 open reading frame 63 (C21orf63), mRNA.	PRED34; B19; SUE21; B18; C21orf64
92	VASN	2.84401	5.17e-55	1.38e-52	NDV-resistant_bladder_cancer>Bladder_cancer	NM_138440.1	16	Homo sapiens vasorin (VASN), mRNA.	SLITL2
93	SP5	2.83387	6.53e-38	9.4e-36	NDV-resistant_bladder_cancer>Bladder_cancer	NM_001003845.1	2	Homo sapiens Sp5 transcription factor (SP5), mRNA.
94	LOC100129681	2.81468	7.55e-49	1.6e-46	NDV-resistant_bladder_cancer>Bladder_cancer	XM_001726834.1	19	PREDICTED: Homo sapiens similar to NPC-A-7 (LOC100129681), mRNA.
95	TACSTD1	2.81144	4.47e-56	1.24e-53	NDV-resistant_bladder_cancer>Bladder_cancer	NM_002354.1	2	Homo sapiens tumor-associated calcium signal transducer 1 (TACSTD1), mRNA.	EGP40; TROP1; KSA; hEGP-2; MK-1; CO17-1A; MIC18; M4S1; EGP; GA733-2; CD326; Ep-CAM
96	EFNB1	2.80706	4.92e-52	1.19e-49	NDV-resistant_bladder_cancer>Bladder_cancer	NM_004429.3	X	Homo sapiens ephrin-B1 (EFNB1), mRNA.	MGC8782; LERK2; CFNS; EFL3; CFND; EPLG2; Elk-L
97	NPAS1	2.78986	2.44e-16	1.01e-14	NDV-resistant_bladder_cancer>Bladder_cancer	NM_002517.2	19	Homo sapiens neuronal PAS domain protein 1 (NPAS1), mRNA.	PASD5; MOP5
98	CCDC3	2.78131	7.28e-56	2.01e-53	NDV-resistant_bladder_cancer>Bladder_cancer	NM_031455.2	10	Homo sapiens coiled-coil domain containing 3 (CCDC3), mRNA.	FLJ20925; DKFZP761F241; RP11-347I22.1
99	SKAP1	2.78108	8.05e-30	8.07e-28	NDV-resistant_bladder_cancer>Bladder_cancer	NM_003726.2	17	Homo sapiens src kinase associated phosphoprotein 1 (SKAP1), transcript variant 1, mRNA.	SCAP1; SKAP55
100	MGC16121	2.77993	4.7e-55	1.26e-52	NDV-resistant_bladder_cancer>Bladder_cancer	XM_927600.1	X	PREDICTED: Homo sapiens hypothetical protein MGC16121 (MGC16121), mRNA.
101	MAPK13	2.75817	3.55e-56	1e-53	NDV-resistant_bladder_cancer>Bladder_cancer	NM_002754.3	6	Homo sapiens mitogen-activated protein kinase 13 (MAPK13), mRNA.	MGC99536; SAPK4; PRKM13; p38delta
102	LOC100132564	2.73483	1.5e-16	6.32e-15	NDV-resistant_bladder_cancer>Bladder_cancer	XM_001713808.1	12	PREDICTED: Homo sapiens hypothetical protein LOC100132564 (LOC100132564), mRNA.
103	MGC61598	2.72972	1.51e-55	4.14e-53	NDV-resistant_bladder_cancer>Bladder_cancer	XM_939432.1		PREDICTED: Homo sapiens similar to ankyrin-repeat protein Nrarp (MGC61598), mRNA.
104	SAA1	2.72653	2.68e-39	4.03e-37	NDV-resistant_bladder_cancer>Bladder_cancer	NM_000331.2	11	Homo sapiens serum amyloid A1 (SAA1), transcript variant 1, mRNA.	MGC111216; SAA; PIG4; TP53I4
105	LGALS3	2.71692	9.04e-47	1.77e-44	NDV-resistant_bladder_cancer>Bladder_cancer	NM_002306.1	14	Homo sapiens lectin, galactoside-binding, soluble, 3 (galectin 3) (LGALS3), mRNA.	GAL3; MAC2; LGALS2; CBP35; GALBP
106	FLNC	2.70213	1.88e-14	6.49e-13	NDV-resistant_bladder_cancer>Bladder_cancer	NM_001458.2	7	Homo sapiens filamin C, gamma (actin binding protein 280) (FLNC), mRNA.	FLN2; ABPL; ABPA; FLJ10186; ABP-280; ABP280A
107	KRT23	2.69959	2.8e-15	1.05e-13	NDV-resistant_bladder_cancer>Bladder_cancer	NM_015515.3	17	Homo sapiens keratin 23 (histone deacetylase inducible) (KRT23), mRNA.	MGC26158; CK23; DKFZP434G032; K23; HAIK1
108	FGD5	2.69443	4.55e-55	1.23e-52	NDV-resistant_bladder_cancer>Bladder_cancer	NM_152536.2	3	Homo sapiens FYVE, RhoGEF and PH domain containing 5 (FGD5), mRNA.	ZFYVE23
109	LOC649970	2.69062	1.13e-41	1.9e-39	NDV-resistant_bladder_cancer>Bladder_cancer	XM_939056.1		PREDICTED: Homo sapiens similar to creatine kinase, mitochondrial 1B precursor (LOC649970), mRNA.
110	TUBA4A	2.68745	4.68e-49	1.01e-46	NDV-resistant_bladder_cancer>Bladder_cancer	NM_006000.1	2	Homo sapiens tubulin, alpha 4a (TUBA4A), mRNA.	TUBA1; H2-ALPHA; FLJ30169
111	DHRS2	2.68676	5.92e-52	1.43e-49	NDV-resistant_bladder_cancer>Bladder_cancer	NM_182908.3	14	Homo sapiens dehydrogenase/reductase (SDR family) member 2 (DHRS2), transcript variant 1, mRNA.	HEP27
112	PNMA2	2.6706	7.13e-54	1.83e-51	NDV-resistant_bladder_cancer>Bladder_cancer	NM_007257.4	8	Homo sapiens paraneoplastic antigen MA2 (PNMA2), mRNA.	MM2; MA2; RGAG2; KIAA0883
113	PRPH	2.6698	2.36e-14	8.07e-13	NDV-resistant_bladder_cancer>Bladder_cancer	NM_006262.3	12	Homo sapiens peripherin (PRPH), mRNA.	PRPH1; NEF4
114	PVT1	2.65623	1.41e-51	3.31e-49	NDV-resistant_bladder_cancer>Bladder_cancer	XM_944465.1	8	Homo sapiens Pvt1 oncogene (non-protein coding) (PVT1), non-coding RNA.	MGC21751
115	SERINC2	2.64495	4.46e-45	8.41e-43	NDV-resistant_bladder_cancer>Bladder_cancer	NM_178865.3	1	Homo sapiens serine incorporator 2 (SERINC2), mRNA.	TDE2; PRO0899; MGC90340; FKSG84; TDE2L
116	ST14	2.63605	4.59e-51	1.04e-48	NDV-resistant_bladder_cancer>Bladder_cancer	NM_021978.2	11	Homo sapiens suppression of tumorigenicity 14 (colon carcinoma, matriptase, epithin) (ST14), mRNA.	TADG-15; MTSP1; MT-SP1; PRSS14; MTSP-1; SNC19; HAI
117	SULF2	2.60749	6.11e-48	1.25e-45	NDV-resistant_bladder_cancer>Bladder_cancer	NM_018837.2	20	Homo sapiens sulfatase 2 (SULF2), transcript variant 1, mRNA.	MGC126411; FLJ90554; KIAA1247; HSULF-2; DKFZp313E091
118	SLC2A14	2.60544	5.38e-29	5.12e-27	NDV-resistant_bladder_cancer>Bladder_cancer	NM_153449.2	12	Homo sapiens solute carrier family 2 (facilitated glucose transporter), member 14 (SLC2A14), mRNA.	GLUT14
119	EFCAB4A	2.60336	1.64e-51	3.81e-49	NDV-resistant_bladder_cancer>Bladder_cancer	NM_173584.2	11	Homo sapiens EF-hand calcium binding domain 4A (EFCAB4A), mRNA.	MGC45840; FLJ46033; MGC88858
120	NKD1	2.5862	2.29e-21	1.42e-19	NDV-resistant_bladder_cancer>Bladder_cancer	NM_033119.3	16	Homo sapiens naked cuticle homolog 1 (Drosophila) (NKD1), mRNA.	Naked1
121	C14ORF72	2.5773	1.21e-22	8.26e-21	NDV-resistant_bladder_cancer>Bladder_cancer	XM_944937.1		PREDICTED: Homo sapiens chromosome 14 open reading frame 72 (C14orf72), mRNA.
122	CST6	2.5698	9.52e-24	6.9e-22	NDV-resistant_bladder_cancer>Bladder_cancer	XM_938803.1		PREDICTED: Homo sapiens cystatin E/M (CST6), mRNA.
123	NET1	2.5689	3.97e-47	7.87e-45	NDV-resistant_bladder_cancer>Bladder_cancer	NM_005863.2	10	Homo sapiens neuroepithelial cell transforming 1 (NET1), transcript variant 1, mRNA.	ARHGEF8; NET1A
124	ARG2	2.56361	4.94e-19	2.61e-17	NDV-resistant_bladder_cancer>Bladder_cancer	NM_001172.3	14	Homo sapiens arginase, type II (ARG2), nuclear gene encoding mitochondrial protein, mRNA.
125	APOBEC3B	2.5607	5.17e-40	8.01e-38	NDV-resistant_bladder_cancer>Bladder_cancer	NM_004900.3	22	Homo sapiens apolipoprotein B mRNA editing enzyme, catalytic polypeptide-like 3B (APOBEC3B), mRNA.	FLJ21201; APOBEC1L; ARCD3; DJ742C19.2; PHRBNL; ARP4; bK150C2.2
126	MAL2	2.55947	3.53e-42	6.06e-40	NDV-resistant_bladder_cancer>Bladder_cancer	NM_052886.1	8	Homo sapiens mal, T-cell differentiation protein 2 (MAL2), mRNA.
127	C1ORF116	2.52283	5.92e-50	1.31e-47	NDV-resistant_bladder_cancer>Bladder_cancer	NM_023938.4	1	Homo sapiens chromosome 1 open reading frame 116 (C1orf116), mRNA.	MGC4309; DKFZp666H2010; MGC2742; FLJ36507; SARG
128	CENPV	2.52172	1.03e-48	2.12e-46	NDV-resistant_bladder_cancer>Bladder_cancer	NM_181716.2	17	Homo sapiens centromere protein V (CENPV), mRNA.	3110013H01Rik; p30
129	SERPINE2	2.5162	2.31e-30	2.41e-28	NDV-resistant_bladder_cancer>Bladder_cancer	NM_006216.2	2	Homo sapiens serpin peptidase inhibitor, clade E (nexin, plasminogen activator inhibitor type 1), member 2 (SERPINE2), mRNA.	PI7; GDN; PNI; PN1
130	HS.383564	2.5138	3.62e-35	4.64e-33	NDV-resistant_bladder_cancer>Bladder_cancer	Hs.383564	15	Homo sapiens mRNA for KIAA0574 protein, partial cds
131	GJA3	2.50742	2.57e-45	4.87e-43	NDV-resistant_bladder_cancer>Bladder_cancer	NM_021954.2	13	Homo sapiens gap junction protein, alpha 3, 46kDa (GJA3), mRNA.	CZP3; CX46
132	HIST2H2BE	2.5071	1.33e-20	7.74e-19	NDV-resistant_bladder_cancer>Bladder_cancer	NM_003528.2	1	Homo sapiens histone cluster 2, H2be (HIST2H2BE), mRNA.	H2BFQ; MGC119804; MGC129733; H2B/q; GL105; MGC129734; H2B; MGC119802; H2B.1
133	CDX2	2.50322	4.52e-42	7.65e-40	NDV-resistant_bladder_cancer>Bladder_cancer	NM_001265.2	13	Homo sapiens caudal type homeobox 2 (CDX2), mRNA.	CDX3; CDX-3
134	INHBB	2.49673	1.11e-45	2.12e-43	NDV-resistant_bladder_cancer>Bladder_cancer	NM_002193.1	2	Homo sapiens inhibin, beta B (activin AB beta polypeptide) (INHBB), mRNA.
135	HOXA9	2.4888	1.77e-47	3.54e-45	NDV-resistant_bladder_cancer>Bladder_cancer	NM_152739.2	7	Homo sapiens homeobox A9 (HOXA9), mRNA.	MGC1934; HOX1.7; HOX1G; HOX1; ABD-B
136	C9ORF58	2.48238	3.08e-46	6.01e-44	NDV-resistant_bladder_cancer>Bladder_cancer	NM_001002260.1	9	Homo sapiens chromosome 9 open reading frame 58 (C9orf58), transcript variant 2, mRNA.	MGC29466; FLJ12783; IBA2
137	KIAA0114	2.48031	4.35e-43	7.86e-41	NDV-resistant_bladder_cancer>Bladder_cancer	NR_024031.1	4	Homo sapiens KIAA0114 (KIAA0114), non-coding RNA.
138	ADAMTSL2	2.47789	1.75e-47	3.53e-45	NDV-resistant_bladder_cancer>Bladder_cancer	NM_014694.2	9	Homo sapiens ADAMTS-like 2 (ADAMTSL2), mRNA.	FLJ45164; KIAA0605
139	PNPLA7	2.47562	5.81e-26	4.7e-24	NDV-resistant_bladder_cancer>Bladder_cancer	NM_152286.2	9	Homo sapiens patatin-like phospholipase domain containing 7 (PNPLA7), mRNA.	FLJ44279; NTE-R1; FLJ43070; C9orf111; NTEL1; FLJ31318; RP11-48C7.2
140	LOC284023	2.46207	4.71e-38	6.81e-36	NDV-resistant_bladder_cancer>Bladder_cancer	XM_933997.1		PREDICTED: Homo sapiens hypothetical protein LOC284023, transcript variant 3 (LOC284023), mRNA.
141	LEF1	2.4491	7.2e-44	1.31e-41	NDV-resistant_bladder_cancer>Bladder_cancer	NM_016269.2	4	Homo sapiens lymphoid enhancer-binding factor 1 (LEF1), mRNA.	TCF1ALPHA; DKFZp586H0919
142	KIAA1274	2.4416	5.74e-41	9.36e-39	NDV-resistant_bladder_cancer>Bladder_cancer	NM_014431.1	10	Homo sapiens KIAA1274 (KIAA1274), mRNA.	PALD
143	HTATIP2	2.43398	1.08e-36	1.48e-34	NDV-resistant_bladder_cancer>Bladder_cancer	NM_006410.3	11	Homo sapiens HIV-1 Tat interactive protein 2, 30kDa (HTATIP2), mRNA.	CC3; TIP30
144	ARHGAP4	2.43107	3.94e-44	7.2e-42	NDV-resistant_bladder_cancer>Bladder_cancer	NM_001666.2	X	Homo sapiens Rho GTPase activating protein 4 (ARHGAP4), mRNA.	p115; C1; RGC1; KIAA0131; RhoGAP4
145	BST2	2.42867	4.15e-34	5.05e-32	NDV-resistant_bladder_cancer>Bladder_cancer	NM_004335.2	19	Homo sapiens bone marrow stromal cell antigen 2 (BST2), mRNA.	CD317
146	CSF2	2.42179	1.8e-24	1.36e-22	NDV-resistant_bladder_cancer>Bladder_cancer	NM_000758.2	5	Homo sapiens colony stimulating factor 2 (granulocyte-macrophage) (CSF2), mRNA.	MGC131935; MGC138897; GMCSF
147	SMARCA4	2.42162	6.45e-46	1.24e-43	NDV-resistant_bladder_cancer>Bladder_cancer	NM_003072.2	19	Homo sapiens SWI/SNF related, matrix associated, actin dependent regulator of chromatin, subfamily a, member 4 (SMARCA4), mRNA.	SNF2L4; BRG1; SWI2; SNF2; hSNF2b; BAF190; FLJ39786; SNF2-BETA; SNF2LB
148	PDE4D	2.4069	2.76e-12	7.53e-11	NDV-resistant_bladder_cancer>Bladder_cancer	NM_006203.3	5	Homo sapiens phosphodiesterase 4D, cAMP-specific (phosphodiesterase E3 dunce homolog, Drosophila) (PDE4D), mRNA.	HSPDE4D; STRK1; DPDE3; PDE4DN2
149	METTL7B	2.3901	4.21e-46	8.15e-44	NDV-resistant_bladder_cancer>Bladder_cancer	NM_152637.1	12	Homo sapiens methyltransferase like 7B (METTL7B), mRNA.	MGC17301
150	ID2	2.37122	4.57e-25	3.61e-23	NDV-resistant_bladder_cancer>Bladder_cancer	NM_002166.4	2	Homo sapiens inhibitor of DNA binding 2, dominant negative helix-loop-helix protein (ID2), mRNA.	GIG8; MGC26389; ID2A; ID2H
151	NUP62CL	2.36952	2.34e-44	4.32e-42	NDV-resistant_bladder_cancer>Bladder_cancer	NM_017681.1	X	Homo sapiens nucleoporin 62kDa C-terminal like (NUP62CL), mRNA.	FLJ20130; RP13-383K5.2
152	IER5	2.36738	3.55e-42	6.06e-40	NDV-resistant_bladder_cancer>Bladder_cancer	NM_016545.3	1	Homo sapiens immediate early response 5 (IER5), mRNA.	SBBI48; MGC102760
153	EPHB6	2.36018	1.45e-40	2.33e-38	NDV-resistant_bladder_cancer>Bladder_cancer	NM_004445.2	7	Homo sapiens EPH receptor B6 (EPHB6), mRNA.	MGC129910; MGC129911; HEP
154	LOC729680	2.35105	7.27e-39	1.08e-36	NDV-resistant_bladder_cancer>Bladder_cancer	XR_040503.1		PREDICTED: Homo sapiens misc_RNA (LOC729680), miscRNA.
155	MIA	2.33975	8.47e-27	7.1e-25	NDV-resistant_bladder_cancer>Bladder_cancer	NM_006533.1	19	Homo sapiens melanoma inhibitory activity (MIA), mRNA.	CD-RAP
156	MAP7D2	2.33848	1.27e-41	2.12e-39	NDV-resistant_bladder_cancer>Bladder_cancer	NM_152780.2	X	Homo sapiens MAP7 domain containing 2 (MAP7D2), mRNA.	MGC104944; FLJ14503; RP11-393H10.2
157	HS.4988	2.3361	6.32e-43	1.12e-40	NDV-resistant_bladder_cancer>Bladder_cancer	Hs.4988	2	Homo sapiens mRNA; cDNA DKFZp686B24166 (from clone DKFZp686B24166)
158	TRPV2	2.33499	2.25e-44	4.17e-42	NDV-resistant_bladder_cancer>Bladder_cancer	NM_016113.3	17	Homo sapiens transient receptor potential cation channel, subfamily V, member 2 (TRPV2), mRNA.	VRL; VRL-1; MGC12549; VRL1
159	IQGAP2	2.32419	1.99e-36	2.71e-34	NDV-resistant_bladder_cancer>Bladder_cancer	NM_006633.1	5	Homo sapiens IQ motif containing GTPase activating protein 2 (IQGAP2), mRNA.
160	TMEM158	2.30626	2.46e-28	2.28e-26	NDV-resistant_bladder_cancer>Bladder_cancer	NM_015444.1	3	Homo sapiens transmembrane protein 158 (TMEM158), mRNA.	BBP; DKFZp586E1621; RIS1; p40BBP
161	LRRC26	2.30476	2.73e-40	4.28e-38	NDV-resistant_bladder_cancer>Bladder_cancer	XM_939320.1	9	Homo sapiens leucine rich repeat containing 26 (LRRC26), mRNA.	bA350O14.10
162	TM4SF5	2.29717	4.97e-22	3.24e-20	NDV-resistant_bladder_cancer>Bladder_cancer	NM_003963.2	17	Homo sapiens transmembrane 4 L six family member 5 (TM4SF5), mRNA.
163	HLA-A29.1	2.29263	3.31e-38	4.87e-36	NDV-resistant_bladder_cancer>Bladder_cancer	NM_001080840.1		Homo sapiens major histocompatibility complex class I HLA-A29.1 (HLA-A29.1), mRNA. XM_001132736 XM_001132742 XM_001132747 XM_001132750 XM_001132753 XM_001132757 XM_001132760 XM_001132769 XM_001132772 XM_001132776 XM_001132779 XM_001132781 XM_001132783 XM_001132785 XM_001132794
164	CAMK2N1	2.28565	1.88e-22	1.26e-20	NDV-resistant_bladder_cancer>Bladder_cancer	NM_018584.4	1	Homo sapiens calcium/calmodulin-dependent protein kinase II inhibitor 1 (CAMK2N1), mRNA.	ICAP-1alpha; MGC22256; PRO1489; RP11-401M16.1
165	ICAM2	2.28316	9.64e-32	1.08e-29	NDV-resistant_bladder_cancer>Bladder_cancer	NM_000873.2	17	Homo sapiens intercellular adhesion molecule 2 (ICAM2), transcript variant 1, mRNA.	CD102
166	LOC151162	2.27717	4.28e-41	7.01e-39	NDV-resistant_bladder_cancer>Bladder_cancer	NR_024275.1	2	Homo sapiens hypothetical LOC151162 (LOC151162), non-coding RNA.
167	SHRM	2.27644	1.35e-37	1.91e-35	NDV-resistant_bladder_cancer>Bladder_cancer	NM_020859.1	4	Homo sapiens shroom (SHRM), mRNA.	MSTP013; KIAA1481
168	ARAP3	2.27636	2.05e-34	2.53e-32	NDV-resistant_bladder_cancer>Bladder_cancer	NM_022481.5	5	Homo sapiens ArfGAP with RhoGAP domain, ankyrin repeat and PH domain 3 (ARAP3), mRNA.	FLJ21065; ARAP3; DRAG1
169	NFE2	2.2758	7.56e-43	1.34e-40	NDV-resistant_bladder_cancer>Bladder_cancer	NM_006163.1	12	Homo sapiens nuclear factor (erythroid-derived 2), 45kDa (NFE2), transcript variant 1, mRNA.	p45; NF-E2
170	PLOD3	2.2686	8.48e-38	1.21e-35	NDV-resistant_bladder_cancer>Bladder_cancer	NM_001084.4	7	Homo sapiens procollagen-lysine, 2-oxoglutarate 5-dioxygenase 3 (PLOD3), mRNA.	LH3
171	COL16A1	2.26322	2.67e-32	3.07e-30	NDV-resistant_bladder_cancer>Bladder_cancer	NM_001856.2	1	Homo sapiens collagen, type XVI, alpha 1 (COL16A1), mRNA.	FP1572; 447AA
172	ABHD12B	2.26115	9.92e-36	1.32e-33	NDV-resistant_bladder_cancer>Bladder_cancer	NM_181533.3	14	Homo sapiens abhydrolase domain containing 12B (ABHD12B), transcript variant 2, mRNA.	c14_5314; BEM46L3; MGC129927; MGC129926; C14orf29
173	CDH13	2.25702	3.31e-31	3.62e-29	NDV-resistant_bladder_cancer>Bladder_cancer	NM_001257.3	16	Homo sapiens cadherin 13, H-cadherin (heart) (CDH13), mRNA.	CDHH
174	CADM1	2.25473	6.07e-40	9.36e-38	NDV-resistant_bladder_cancer>Bladder_cancer	NM_014333.2	11	Homo sapiens cell adhesion molecule 1 (CADM1), transcript variant 1, mRNA.	sgIGSF; Necl-2; IGSF4; MGC149785; DKFZp686F1789; TSLC1; synCAM1; RA175; SYNCAM; IGSF4A; sTSLC-1; BL2; MGC51880; ST17; NECL2
175	FAM107B	2.25438	1.01e-39	1.54e-37	NDV-resistant_bladder_cancer>Bladder_cancer	NM_031453.2	10	Homo sapiens family with sequence similarity 107, member B (FAM107B), mRNA.	FLJ45505; C10orf45; MGC11034; MGC90261
176	OLFM1	2.25108	4.75e-43	8.5e-41	NDV-resistant_bladder_cancer>Bladder_cancer	NM_058199.2	9	Homo sapiens olfactomedin 1 (OLFM1), transcript variant 3, mRNA.	AMY; NOELIN1; NOE1; OlfA
177	HS.434957	2.24858	1.44e-35	1.87e-33	NDV-resistant_bladder_cancer>Bladder_cancer	Hs.434957	8	Homo sapiens, clone IMAGE:3618365, mRNA
178	LHX6	2.24452	2.44e-41	4.03e-39	NDV-resistant_bladder_cancer>Bladder_cancer	NM_014368.2	9	Homo sapiens LIM homeobox 6 (LHX6), transcript variant 1, mRNA.	MGC119545; MGC119542; MGC119544; LHX6.1
179	IMPA2	2.23399	4.88e-40	7.59e-38	NDV-resistant_bladder_cancer>Bladder_cancer	NM_014214.1	18	Homo sapiens inositol(myo)-1(or 4)-monophosphatase 2 (IMPA2), mRNA.
180	SLC27A2	2.19187	1.51e-39	2.28e-37	NDV-resistant_bladder_cancer>Bladder_cancer	NM_003645.2	15	Homo sapiens solute carrier family 27 (fatty acid transporter), member 2 (SLC27A2), mRNA.	HsT17226; FATP2; FACVL1; hFACVL1; VLACS; VLCS; ACSVL1
181	LOC100134018	2.18984	8.81e-19	4.54e-17	NDV-resistant_bladder_cancer>Bladder_cancer	XM_001715564.1		PREDICTED: Homo sapiens similar to hCG1774568 (LOC100134018), mRNA.
182	ASPSCR1	2.18871	1.86e-37	2.62e-35	NDV-resistant_bladder_cancer>Bladder_cancer	NM_024083.2	17	Homo sapiens alveolar soft part sarcoma chromosome region, candidate 1 (ASPSCR1), mRNA.	ASPS; ASPCR1; TUG; ASPL; UBXD9; RCC17
183	PLEKHA4	2.17677	1.9e-21	1.18e-19	NDV-resistant_bladder_cancer>Bladder_cancer	NM_020904.1	19	Homo sapiens pleckstrin homology domain containing, family A (phosphoinositide binding specific) member 4 (PLEKHA4), mRNA.	PEPP1
184	STRA6	2.17127	1.94e-38	2.86e-36	NDV-resistant_bladder_cancer>Bladder_cancer	NM_022369.2	15	Homo sapiens stimulated by retinoic acid gene 6 homolog (mouse) (STRA6), mRNA.	PP14296; MCOPS9; FLJ12541
185	MYLIP	2.15906	6.9e-25	5.4e-23	NDV-resistant_bladder_cancer>Bladder_cancer	NM_013262.3	6	Homo sapiens myosin regulatory light chain interacting protein (MYLIP), mRNA.	MIR
186	SLC7A8	2.15766	4.11e-36	5.53e-34	NDV-resistant_bladder_cancer>Bladder_cancer	NM_182728.1	14	Homo sapiens solute carrier family 7 (cationic amino acid transporter, y+ system), member 8 (SLC7A8), transcript variant 2, mRNA.	LPI-PC1; LAT2
187	MYO5C	2.15561	2.56e-37	3.58e-35	NDV-resistant_bladder_cancer>Bladder_cancer	NM_018728.1	15	Homo sapiens myosin VC (MYO5C), mRNA.	MGC74969
188	C7ORF52	2.15236	1.38e-16	5.82e-15	NDV-resistant_bladder_cancer>Bladder_cancer	NM_198571.1	7	Homo sapiens chromosome 7 open reading frame 52 (C7orf52), mRNA.	FLJ39237; DKFZp547K159
189	APEX2	2.14253	4.65e-36	6.23e-34	NDV-resistant_bladder_cancer>Bladder_cancer	NM_014481.2	X	Homo sapiens APEX nuclease (apurinic/apyrimidinic endonuclease) 2 (APEX2), nuclear gene encoding mitochondrial protein, mRNA.	XTH2; APEXL2; APE2
190	LOC644743	2.14168	5.66e-28	5.09e-26	NDV-resistant_bladder_cancer>Bladder_cancer	XM_945181.1	1	PREDICTED: Homo sapiens hypothetical LOC644743 (LOC644743), mRNA.
191	TINAGL1	2.14085	8.46e-40	1.29e-37	NDV-resistant_bladder_cancer>Bladder_cancer	NM_022164.1	1	Homo sapiens tubulointerstitial nephritis antigen-like 1 (TINAGL1), mRNA.	LIECG3; LCN7; TINAGRP; ARG1
192	VIPR1	2.12376	7.73e-31	8.25e-29	NDV-resistant_bladder_cancer>Bladder_cancer	NM_004624.2	3	Homo sapiens vasoactive intestinal peptide receptor 1 (VIPR1), mRNA.	PACAP-R-2; FLJ41949; VPAC1; VIRG; HVR1; VPCAP1R; II; VAPC1; VIPR; RDC1
193	ETS2	2.11426	2.82e-24	2.11e-22	NDV-resistant_bladder_cancer>Bladder_cancer	NM_005239.4	21	Homo sapiens v-ets erythroblastosis virus E26 oncogene homolog 2 (avian) (ETS2), mRNA.
194	ACOT4	2.11325	1.08e-32	1.26e-30	NDV-resistant_bladder_cancer>Bladder_cancer	NM_152331.2	14	Homo sapiens acyl-CoA thioesterase 4 (ACOT4), mRNA.	PTE-Ib; PTE2B; PTE1B
195	ILDR1	2.10442	9.77e-25	7.52e-23	NDV-resistant_bladder_cancer>Bladder_cancer	NM_175924.2	3	Homo sapiens immunoglobulin-like domain containing receptor 1 (ILDR1), mRNA.	ILDR1alpha; MGC50831; ILDR1beta
196	HS.197076	2.10154	4.15e-38	6.03e-36	NDV-resistant_bladder_cancer>Bladder_cancer	Hs.197076	12	Homo sapiens cDNA FLJ41747 fis, clone HSYRA2006873
197	PMP22	2.10016	1.16e-28	1.09e-26	NDV-resistant_bladder_cancer>Bladder_cancer	NM_153321.1	17	Homo sapiens peripheral myelin protein 22 (PMP22), transcript variant 2, mRNA.	CMT1A; GAS-3; DSS; CMT1E; MGC20769; HMSNIA; HNPP; Sp110
198	HOXA11AS	2.0994	2.12e-29	2.07e-27	NDV-resistant_bladder_cancer>Bladder_cancer	NR_002795.2	7	Homo sapiens HOXA11 antisense RNA (non-protein coding) (HOXA11AS), antisense RNA.
199	F12	2.09298	1.21e-33	1.45e-31	NDV-resistant_bladder_cancer>Bladder_cancer	NM_000505.2	5	Homo sapiens coagulation factor XII (Hageman factor) (F12), mRNA.	HAE3; HAF; HAEX
200	FYN	2.09137	9.56e-33	1.12e-30	NDV-resistant_bladder_cancer>Bladder_cancer	NM_153047.1	6	Homo sapiens FYN oncogene related to SRC, FGR, YES (FYN), transcript variant 2, mRNA.	MGC45350; SYN; SLK
201	FLJ35767	2.09046	8.83e-16	3.46e-14	NDV-resistant_bladder_cancer>Bladder_cancer	NM_207459.1	17	Homo sapiens FLJ35767 protein (FLJ35767), mRNA.
202	CLDN3	2.08964	2.26e-15	8.55e-14	NDV-resistant_bladder_cancer>Bladder_cancer	NM_001306.2	7	Homo sapiens claudin 3 (CLDN3), mRNA.	CPETR2; C7orf1; HRVP1; CPE-R2; RVP1
203	PHLDA3	2.08932	4.66e-34	5.66e-32	NDV-resistant_bladder_cancer>Bladder_cancer	NM_012396.2	1	Homo sapiens pleckstrin homology-like domain, family A, member 3 (PHLDA3), mRNA.	TIH1
204	SERPINA1	2.08786	1.24e-30	1.3e-28	NDV-resistant_bladder_cancer>Bladder_cancer	NM_001002235.1	14	Homo sapiens serpin peptidase inhibitor, clade A (alpha-1 antiproteinase, antitrypsin), member 1 (SERPINA1), transcript variant 3, mRNA.	PI1; MGC23330; PRO2275; A1AT; AAT; MGC9222; PI; A1A
205	LRP3	2.08409	6.76e-32	7.62e-30	NDV-resistant_bladder_cancer>Bladder_cancer	NM_002333.1	19	Homo sapiens low density lipoprotein receptor-related protein 3 (LRP3), mRNA.
206	RUNX3	2.08338	2.41e-36	3.28e-34	NDV-resistant_bladder_cancer>Bladder_cancer	NM_004350.1	1	Homo sapiens runt-related transcription factor 3 (RUNX3), transcript variant 2, mRNA.	FLJ34510; MGC16070; PEBP2aC; CBFA3; AML2
207	EPHA4	2.07991	2.49e-32	2.88e-30	NDV-resistant_bladder_cancer>Bladder_cancer	NM_004438.3	2	Homo sapiens EPH receptor A4 (EPHA4), mRNA.	TYRO1; HEK8; SEK
208	KRT8	2.07944	8.54e-30	8.54e-28	NDV-resistant_bladder_cancer>Bladder_cancer	NM_002273.2	12	Homo sapiens keratin 8 (KRT8), mRNA.	CYK8; KO; K8; K2C8; CK8; CARD2
209	SLC2A1	2.07805	9.34e-23	6.42e-21	NDV-resistant_bladder_cancer>Bladder_cancer	NM_006516.1	1	Homo sapiens solute carrier family 2 (facilitated glucose transporter), member 1 (SLC2A1), mRNA.	MGC141895; MGC141896; GLUT; GLUT1
210	ETFB	2.07704	5.7e-29	5.4e-27	NDV-resistant_bladder_cancer>Bladder_cancer	NM_001014763.1	19	Homo sapiens electron-transfer-flavoprotein, beta polypeptide (ETFB), transcript variant 2, mRNA.	MADD; FP585
211	ARHGAP23	2.07338	1.19e-35	1.57e-33	NDV-resistant_bladder_cancer>Bladder_cancer	XM_930977.1	17	PREDICTED: Homo sapiens Rho GTPase activating protein 23, transcript variant 1 (ARHGAP23), mRNA.
212	HIST2H2AA4	2.06939	3.68e-22	2.43e-20	NDV-resistant_bladder_cancer>Bladder_cancer	NM_001040874.1	1	Homo sapiens histone cluster 2, H2aa4 (HIST2H2AA4), mRNA.	H2A/R
213	OAF	2.06432	3.3e-34	4.03e-32	NDV-resistant_bladder_cancer>Bladder_cancer	NM_178507.2	11	Homo sapiens OAF homolog (Drosophila) (OAF), mRNA.	NS5ATP13TP2; MGC52117
214	GFOD1	2.06222	4.32e-35	5.52e-33	NDV-resistant_bladder_cancer>Bladder_cancer	NM_018988.1	6	Homo sapiens glucose-fructose oxidoreductase domain containing 1 (GFOD1), mRNA.
215	IL23A	2.06107	1.48e-17	6.83e-16	NDV-resistant_bladder_cancer>Bladder_cancer	NM_016584.2	12	Homo sapiens interleukin 23, alpha subunit p19 (IL23A), mRNA.	IL-23A; IL23P19; MGC79388; SGRF; P19; IL-23
216	GNG4	2.05513	6.86e-30	6.94e-28	NDV-resistant_bladder_cancer>Bladder_cancer	NM_004485.2	1	Homo sapiens guanine nucleotide binding protein (G protein), gamma 4 (GNG4), transcript variant 2, mRNA.	DKFZp547K1018; FLJ23803; FLJ34187
217	GALNTL4	2.04821	7.89e-30	7.93e-28	NDV-resistant_bladder_cancer>Bladder_cancer	NM_198516.1	11	Homo sapiens UDP-N-acetyl-alpha-D-galactosamine:polypeptide N-acetylgalactosaminyltransferase-like 4 (GALNTL4), mRNA.	GALNT18; MGC71806; GALNT15; GalNAc-T15
218	IGFBP2	2.04695	2.17e-26	1.79e-24	NDV-resistant_bladder_cancer>Bladder_cancer	NM_000597.2	2	Homo sapiens insulin-like growth factor binding protein 2, 36kDa (IGFBP2), mRNA.	IGF-BP53; IBP2
219	CTDSPL	2.04263	5.43e-33	6.45e-31	NDV-resistant_bladder_cancer>Bladder_cancer	NM_005808.2	3	Homo sapiens CTD (carboxy-terminal domain, RNA polymerase II, polypeptide A) small phosphatase-like (CTDSPL), transcript variant 2, mRNA.	SCP3; C3orf8; PSR1; HYA22
220	RASL11B	2.03699	1.42e-35	1.84e-33	NDV-resistant_bladder_cancer>Bladder_cancer	NM_023940.2	4	Homo sapiens RAS-like, family 11, member B (RASL11B), mRNA.	MGC2827; MGC4499
221	HEY2	2.03252	2.66e-36	3.61e-34	NDV-resistant_bladder_cancer>Bladder_cancer	NM_012259.1	6	Homo sapiens hairy/enhancer-of-split related with YRPW motif 2 (HEY2), mRNA.	GRL; HERP1
222	SLC1A5	2.02415	9.19e-28	8.2e-26	NDV-resistant_bladder_cancer>Bladder_cancer	NM_005628.1	19	Homo sapiens solute carrier family 1 (neutral amino acid transporter), member 5 (SLC1A5), mRNA.	M7V1; ATBO; FLJ31068; ASCT2; AAAT; R16; M7VS1; RDRC
223	ABHD6	2.01958	8.06e-32	9.02e-30	NDV-resistant_bladder_cancer>Bladder_cancer	NM_020676.4	3	Homo sapiens abhydrolase domain containing 6 (ABHD6), mRNA.
224	SCML1	2.01648	3.44e-31	3.72e-29	NDV-resistant_bladder_cancer>Bladder_cancer	NM_001037540.1	X	Homo sapiens sex comb on midleg-like 1 (Drosophila) (SCML1), transcript variant 1, mRNA.
225	TIMP3	2.01278	1.76e-13	5.51e-12	NDV-resistant_bladder_cancer>Bladder_cancer	NM_000362.4	22	Homo sapiens TIMP metallopeptidase inhibitor 3 (TIMP3), mRNA.	HSMRK222; K222; K222TA2; SFD
226	C20ORF160	2.01039	1.84e-16	7.67e-15	NDV-resistant_bladder_cancer>Bladder_cancer	NM_080625.2	20	Homo sapiens chromosome 20 open reading frame 160 (C20orf160), mRNA.	dJ310O13.5; FLJ43600
227	GINS2	2.00647	1.31e-18	6.65e-17	NDV-resistant_bladder_cancer>Bladder_cancer	NM_016095.1	16	Homo sapiens GINS complex subunit 2 (Psf2 homolog) (GINS2), mRNA.	Pfs2; PSF2; HSPC037
228	LOC100128309	2.00623	2.75e-16	1.13e-14	NDV-resistant_bladder_cancer>Bladder_cancer	XM_001717579.1	10	PREDICTED: Homo sapiens hypothetical protein LOC100128309 (LOC100128309), mRNA.
229	C11ORF82	2.003	4.01e-29	3.87e-27	NDV-resistant_bladder_cancer>Bladder_cancer	NM_145018.2	11	Homo sapiens chromosome 11 open reading frame 82 (C11orf82), mRNA.	FLJ38838; FLJ13936; FLJ25416
230	ZNF518B	-2.00268	1.08e-34	1.34e-32	NDV-resistant_bladder_cancer<Bladder_cancer	NM_053042.2	4	Homo sapiens zinc finger protein 518B (ZNF518B), mRNA.
231	HS.354359	-2.01167	8.05e-33	9.5e-31	NDV-resistant_bladder_cancer<Bladder_cancer	Hs.354359	19	Homo sapiens cDNA clone IMAGE:5300199
232	KLF6	-2.01399	2.41e-30	2.51e-28	NDV-resistant_bladder_cancer<Bladder_cancer	NM_001300.4	10	Homo sapiens Kruppel-like factor 6 (KLF6), transcript variant 2, mRNA.	GBF; ZF9; ST12; CPBP; BCD1; PAC1; DKFZp686N0199; COPEB
233	SOX4	-2.02225	5.6e-22	3.65e-20	NDV-resistant_bladder_cancer<Bladder_cancer	NM_003107.2	6	Homo sapiens SRY (sex determining region Y)-box 4 (SOX4), mRNA.	EVI16
234	SYDE1	-2.03245	5.53e-34	6.68e-32	NDV-resistant_bladder_cancer<Bladder_cancer	NM_033025.4	19	Homo sapiens synapse defective 1, Rho GTPase, homolog 1 (C. elegans) (SYDE1), mRNA.	FLJ13511; 7h3
235	PIK3IP1	-2.03488	3.85e-28	3.51e-26	NDV-resistant_bladder_cancer<Bladder_cancer	NM_052880.3	22	Homo sapiens phosphoinositide-3-kinase interacting protein 1 (PIK3IP1), mRNA.	HGFL; hHGFL(S); MGC17330
236	MPDZ	-2.03737	5.84e-34	7.04e-32	NDV-resistant_bladder_cancer<Bladder_cancer	NM_003829.1	9	Homo sapiens multiple PDZ domain protein (MPDZ), mRNA.	FLJ25909; DKFZp781P216; FLJ34626; MUPP1; FLJ90240
237	PAX8	-2.04153	9.98e-36	1.32e-33	NDV-resistant_bladder_cancer<Bladder_cancer	NM_013953.3	2	Homo sapiens paired box 8 (PAX8), transcript variant PAX8D, mRNA.
238	PGCP	-2.04743	6.87e-35	8.6e-33	NDV-resistant_bladder_cancer<Bladder_cancer	NM_016134.2	8	Homo sapiens plasma glutamate carboxypeptidase (PGCP), mRNA.
239	ZNF239	-2.05515	2.14e-35	2.76e-33	NDV-resistant_bladder_cancer<Bladder_cancer	NM_005674.1	10	Homo sapiens zinc finger protein 239 (ZNF239), transcript variant 4, mRNA.	MOK2; HOK-2
240	TUSC3	-2.05565	2.98e-37	4.15e-35	NDV-resistant_bladder_cancer<Bladder_cancer	NM_006765.2	8	Homo sapiens tumor suppressor candidate 3 (TUSC3), transcript variant 1, mRNA.	D8S1992; N33; OST3A; MGC13453
241	ECHDC2	-2.06997	1.22e-31	1.36e-29	NDV-resistant_bladder_cancer<Bladder_cancer	NM_018281.1	1	Homo sapiens enoyl Coenzyme A hydratase domain containing 2 (ECHDC2), mRNA.	FLJ10948
242	SPG20	-2.07183	1.39e-37	1.95e-35	NDV-resistant_bladder_cancer<Bladder_cancer	NM_015087.3	13	Homo sapiens spastic paraplegia 20 (Troyer syndrome) (SPG20), mRNA.	TAHCCP1; KIAA0610; SPARTIN
243	C18ORF10	-2.07982	6.49e-19	3.4e-17	NDV-resistant_bladder_cancer<Bladder_cancer	NM_015476.2	18	Homo sapiens chromosome 18 open reading frame 10 (C18orf10), mRNA.	L17; DKFZP586M1523; HsT3006; PGs2; HMFN0601; DKFZp586M1523
244	GALNT14	-2.08565	3.04e-37	4.22e-35	NDV-resistant_bladder_cancer<Bladder_cancer	NM_024572.2	2	Homo sapiens UDP-N-acetyl-alpha-D-galactosamine:polypeptide N-acetylgalactosaminyltransferase 14 (GalNAc-T14) (GALNT14), mRNA.	FLJ12691; GalNac-T14; GalNac-T10; GALNT15; FLJ13977
245	INSIG1	-2.09494	2.54e-28	2.35e-26	NDV-resistant_bladder_cancer<Bladder_cancer	NM_198336.1	7	Homo sapiens insulin induced gene 1 (INSIG1), transcript variant 2, mRNA.	MGC1405; CL-6
246	CCDC106	-2.1085	2.68e-34	3.29e-32	NDV-resistant_bladder_cancer<Bladder_cancer	NM_013301.1	19	Homo sapiens coiled-coil domain containing 106 (CCDC106), mRNA.	ZNF581; HSU79303
247	HAS3	-2.11108	4.97e-35	6.32e-33	NDV-resistant_bladder_cancer<Bladder_cancer	NM_005329.2	16	Homo sapiens hyaluronan synthase 3 (HAS3), transcript variant 1, mRNA.
248	PARD3	-2.11689	8.12e-36	1.08e-33	NDV-resistant_bladder_cancer<Bladder_cancer	NM_019619.2	10	Homo sapiens par-3 partitioning defective 3 homolog (C. elegans) (PARD3), mRNA.	SE2-5T2; PAR3alpha; ASIP; Bazooka; PAR3; Baz; SE2-5L16; PARD3A; FLJ21015; SE2-5LT1
249	SGSH	-2.11967	5.67e-35	7.17e-33	NDV-resistant_bladder_cancer<Bladder_cancer	NM_000199.2	17	Homo sapiens N-sulfoglucosamine sulfohydrolase (sulfamidase) (SGSH), mRNA.	HSS; MPS3A; SFMD
250	FLJ35409	-2.12623	7.73e-40	1.19e-37	NDV-resistant_bladder_cancer<Bladder_cancer	NM_001001688.1	1	PREDICTED: Homo sapiens FLJ35409 protein (FLJ35409), misc RNA.
251	RAB32	-2.13133	1.01e-35	1.33e-33	NDV-resistant_bladder_cancer<Bladder_cancer	NM_006834.2	6	Homo sapiens RAB32, member RAS oncogene family (RAB32), mRNA.
252	VPS28	-2.14592	1.4e-35	1.82e-33	NDV-resistant_bladder_cancer<Bladder_cancer	NM_016208.2	8	Homo sapiens vacuolar protein sorting 28 homolog (S. cerevisiae) (VPS28), transcript variant 1, mRNA.	MGC60323
253	CFLAR	-2.14952	1.16e-27	1.03e-25	NDV-resistant_bladder_cancer<Bladder_cancer	NM_003879.3	2	Homo sapiens CASP8 and FADD-like apoptosis regulator (CFLAR), mRNA.	I-FLICE; CASP8AP1; CASH; c-FLIPL; Casper; FLAME1; CLARP; USURPIN; FLIP; c-FLIPR; c-FLIPS; c-FLIP; MRIT; FLAME; FLAME-1
254	GABRG2	-2.1563	1.75e-40	2.78e-38	NDV-resistant_bladder_cancer<Bladder_cancer	NM_198904.1	5	Homo sapiens gamma-aminobutyric acid (GABA) A receptor, gamma 2 (GABRG2), transcript variant 1, mRNA.	ECA2; GEFSP3; CAE2
255	ALPK2	-2.16669	5.13e-39	7.66e-37	NDV-resistant_bladder_cancer<Bladder_cancer	NM_052947.2	18	Homo sapiens alpha-kinase 2 (ALPK2), mRNA.	FLJ43253; HAK; FLJ34875
256	RGS20	-2.18355	7.35e-41	1.19e-38	NDV-resistant_bladder_cancer<Bladder_cancer	NM_170587.1	8	Homo sapiens regulator of G-protein signaling 20 (RGS20), transcript variant 1, mRNA.	ZGAP1; RGSZ1
257	SPNS2	-2.19713	7.43e-38	1.07e-35	NDV-resistant_bladder_cancer<Bladder_cancer	NM_001124758.1	17	Homo sapiens spinster homolog 2 (Drosophila) (SPNS2), mRNA.
258	HERC5	-2.19736	3.46e-37	4.78e-35	NDV-resistant_bladder_cancer<Bladder_cancer	NM_016323.1	4	Homo sapiens hect domain and RLD 5 (HERC5), mRNA.	CEBP1; CEB1
259	FAM127B	-2.20175	7.95e-41	1.28e-38	NDV-resistant_bladder_cancer<Bladder_cancer	XR_001087.1	X	Homo sapiens family with sequence similarity 127, member B (FAM127B), transcript variant 1, mRNA.	MAR8A; DKFZp564B147; DKFZP564B147; MGC8471; CXX1b
260	CAP2	-2.20762	1.37e-19	7.56e-18	NDV-resistant_bladder_cancer<Bladder_cancer	NM_006366.2	6	Homo sapiens CAP, adenylate cyclase-associated protein, 2 (yeast) (CAP2), mRNA.
261	NUAK2	-2.21621	6.12e-35	7.7e-33	NDV-resistant_bladder_cancer<Bladder_cancer	NM_030952.1	1	Homo sapiens NUAK family, SNF1-like kinase, 2 (NUAK2), mRNA.	DKFZP434J037; SNARK; DKFZp686F01113; FLJ90349
262	C3ORF14	-2.22156	1.94e-40	3.06e-38	NDV-resistant_bladder_cancer<Bladder_cancer	NM_020685.3	3	Homo sapiens chromosome 3 open reading frame 14 (C3orf14), mRNA.	HT021
263	SVIL	-2.24774	3.88e-38	5.66e-36	NDV-resistant_bladder_cancer<Bladder_cancer	NM_021738.1	10	Homo sapiens supervillin (SVIL), transcript variant 2, mRNA.	DKFZp686A17191
264	HS.19193	-2.24862	3.88e-42	6.61e-40	NDV-resistant_bladder_cancer<Bladder_cancer	Hs.19193		PREDICTED: Homo sapiens hypothetical LOC400043 (LOC400043), mRNA
265	CITED2	-2.26471	1.56e-40	2.49e-38	NDV-resistant_bladder_cancer<Bladder_cancer	NM_006079.3	6	Homo sapiens Cbp/p300-interacting transactivator, with Glu/Asp-rich carboxy-terminal domain, 2 (CITED2), transcript variant 1, mRNA.	P35SRJ; MRG1
266	DECR1	-2.2685	2.15e-42	3.76e-40	NDV-resistant_bladder_cancer<Bladder_cancer	NM_001359.1	8	Homo sapiens 2,4-dienoyl CoA reductase 1, mitochondrial (DECR1), nuclear gene encoding mitochondrial protein, mRNA.	NADPH; DECR
267	BCAT1	-2.27388	2.49e-42	4.32e-40	NDV-resistant_bladder_cancer<Bladder_cancer	NM_005504.4	12	Homo sapiens branched chain aminotransferase 1, cytosolic (BCAT1), mRNA.	MECA39; ECA39; PNAS-121; DKFZp686E12175; BCT1
268	LOC731954	-2.31107	7.58e-42	1.28e-39	NDV-resistant_bladder_cancer<Bladder_cancer	XR_015662.2		PREDICTED: Homo sapiens similar to supervillin (LOC731954), mRNA.
269	GBP2	-2.31427	3.92e-36	5.29e-34	NDV-resistant_bladder_cancer<Bladder_cancer	NM_004120.3	1	Homo sapiens guanylate binding protein 2, interferon-inducible (GBP2), mRNA.
270	STS-1	-2.3253	1.16e-23	8.37e-22	NDV-resistant_bladder_cancer<Bladder_cancer	NM_032873.3	11	Homo sapiens Cbl-interacting protein Sts-1 (STS-1), mRNA.	MGC15437; KIAA1959; p70
271	GNG11	-2.32614	1.07e-20	6.29e-19	NDV-resistant_bladder_cancer<Bladder_cancer	NM_004126.2	7	Homo sapiens guanine nucleotide binding protein (G protein), gamma 11 (GNG11), mRNA.	GNGT11
272	COL4A5	-2.35297	8.8e-45	1.65e-42	NDV-resistant_bladder_cancer<Bladder_cancer	NM_033381.1	X	Homo sapiens collagen, type IV, alpha 5 (COL4A5), transcript variant 1, mRNA.	MGC42377; ATS; MGC167109; CA54; ASLN
273	KCNJ16	-2.3669	1.38e-41	2.29e-39	NDV-resistant_bladder_cancer<Bladder_cancer	NM_018658.1	17	Homo sapiens potassium inwardly-rectifying channel, subfamily J, member 16 (KCNJ16), transcript variant 3, mRNA.	KIR5.1; BIR9; MGC33717
274	NR4A2	-2.38923	1.1e-22	7.56e-21	NDV-resistant_bladder_cancer<Bladder_cancer	NM_006186.2	2	Homo sapiens nuclear receptor subfamily 4, group A, member 2 (NR4A2), transcript variant 1, mRNA.	RNR1; NOT; TINUR; NURR1; HZF-3
275	IGFBP7	-2.42111	2.38e-28	2.21e-26	NDV-resistant_bladder_cancer<Bladder_cancer	NM_001553.1	4	Homo sapiens insulin-like growth factor binding protein 7 (IGFBP7), mRNA.	MAC25; IGFBP-7; IGFBP-7v; PSF; FSTL2
276	CYTH1	-2.43892	9.61e-43	1.69e-40	NDV-resistant_bladder_cancer<Bladder_cancer	NM_017456.2	17	Homo sapiens cytohesin 1 (CYTH1), transcript variant 2, mRNA.	FLJ41900; D17S811E; B2-1; CYTOHESIN-1; FLJ34050; SEC7
277	LOC339535	-2.44058	7.66e-47	1.51e-44	NDV-resistant_bladder_cancer<Bladder_cancer	NR_015407.1	1	Homo sapiens hypothetical LOC339535 (LOC339535), non-coding RNA.
278	MSMP	-2.44865	1.04e-37	1.49e-35	NDV-resistant_bladder_cancer<Bladder_cancer	NM_001044264.1	9	Homo sapiens microseminoprotein, prostate associated (MSMP), mRNA.
279	CMBL	-2.45346	2.4e-44	4.41e-42	NDV-resistant_bladder_cancer<Bladder_cancer	NM_138809.2	5	Homo sapiens carboxymethylenebutenolidase homolog (Pseudomonas) (CMBL), mRNA.	FLJ23617
280	TNF	-2.45428	1.69e-40	2.69e-38	NDV-resistant_bladder_cancer<Bladder_cancer	NM_000594.2	6	Homo sapiens tumor necrosis factor (TNF superfamily, member 2) (TNF), mRNA.	TNFSF2; DIF; TNF-alpha; TNFA
281	PSCD1	-2.47045	2.91e-41	4.78e-39	NDV-resistant_bladder_cancer<Bladder_cancer	NM_017456.1	17	Homo sapiens pleckstrin homology, Sec7 and coiled-coil domains 1(cytohesin 1) (PSCD1), transcript variant 2, mRNA.	D17S811E; B2-1; CYTOHESIN-1; SEC7
282	PRSS23	-2.4716	3.26e-40	5.1e-38	NDV-resistant_bladder_cancer<Bladder_cancer	NM_007173.3	11	Homo sapiens protease, serine, 23 (PRSS23), mRNA.	MGC5107; SPUVE; SIG13; ZSIG13
283	LOC100131139	-2.49703	1.65e-47	3.34e-45	NDV-resistant_bladder_cancer<Bladder_cancer	XR_037336.1		PREDICTED: Homo sapiens misc_RNA (LOC100131139), miscRNA.
284	RAB38	-2.49736	1.02e-48	2.11e-46	NDV-resistant_bladder_cancer<Bladder_cancer	NM_022337.1	11	Homo sapiens RAB38, member RAS oncogene family (RAB38), mRNA.	NY-MEL-1; rrGTPbp
285	CAV1	-2.51723	3.76e-38	5.5e-36	NDV-resistant_bladder_cancer<Bladder_cancer	NM_001753.3	7	Homo sapiens caveolin 1, caveolae protein, 22kDa (CAV1), mRNA.	CAV; VIP21; MSTP085
286	MAP1LC3A	-2.52801	3.21e-49	7e-47	NDV-resistant_bladder_cancer<Bladder_cancer	NM_181509.1	20	Homo sapiens microtubule-associated protein 1 light chain 3 alpha (MAP1LC3A), transcript variant 2, mRNA.	MAP1ALC3; MAP1BLC3
287	MXD4	-2.54443	8.32e-19	4.29e-17	NDV-resistant_bladder_cancer<Bladder_cancer	NM_006454.2	4	Homo sapiens MAX dimerization protein 4 (MXD4), mRNA.	MSTP149; MAD4; MST149
288	SIK1	-2.55259	4.42e-43	7.94e-41	NDV-resistant_bladder_cancer<Bladder_cancer	NM_173354.2	21	Homo sapiens salt-inducible kinase 1 (SIK1), mRNA.	SIK; MSK; SIK1
289	CYP26B1	-2.56071	3.36e-49	7.29e-47	NDV-resistant_bladder_cancer<Bladder_cancer	NM_019885.2	2	Homo sapiens cytochrome P450, family 26, subfamily B, polypeptide 1 (CYP26B1), mRNA.	CYP26A2; MGC129613; P450RAI-2; DKFZp686G0638
290	C5ORF13	-2.56814	1.24e-39	1.88e-37	NDV-resistant_bladder_cancer<Bladder_cancer	NM_004772.1	5	Homo sapiens chromosome 5 open reading frame 13 (C5orf13), mRNA.	PTZ17; D4S114; PRO1873; P311
291	AKR1B1	-2.57604	2.95e-50	6.61e-48	NDV-resistant_bladder_cancer<Bladder_cancer	NM_001628.2	7	Homo sapiens aldo-keto reductase family 1, member B1 (aldose reductase) (AKR1B1), mRNA.	ALDR1; MGC1804; ALR2; AR; ADR
292	IRAK2	-2.57654	9.51e-49	1.99e-46	NDV-resistant_bladder_cancer<Bladder_cancer	NM_001570.3	3	Homo sapiens interleukin-1 receptor-associated kinase 2 (IRAK2), mRNA.	IRAK-2; MGC150550
293	FSTL1	-2.59334	1.65e-51	3.81e-49	NDV-resistant_bladder_cancer<Bladder_cancer	NM_007085.3	3	Homo sapiens follistatin-like 1 (FSTL1), mRNA.	FRP; FSL1
294	HLTF	-2.59517	4.41e-51	1.01e-48	NDV-resistant_bladder_cancer<Bladder_cancer	NM_003071.2	3	Homo sapiens helicase-like transcription factor (HLTF), transcript variant 1, mRNA.	ZBU1; SMARCA3; HIP116; HLTF1; RNF80; HIP116A; SNF2L3
295	SNRPN	-2.60706	4.3e-51	9.89e-49	NDV-resistant_bladder_cancer<Bladder_cancer	NM_022805.2	15	Homo sapiens small nuclear ribonucleoprotein polypeptide N (SNRPN), transcript variant 3, mRNA.	SNURF-SNRPN; HCERN3; SMN; RT-LI; SM-D; SNRNP-N
296	GRAMD3	-2.62552	4.91e-49	1.05e-46	NDV-resistant_bladder_cancer<Bladder_cancer	NM_023927.1	5	Homo sapiens GRAM domain containing 3 (GRAMD3), mRNA.	NS3TP2; FLJ21313
297	IMPA1	-2.63509	1.28e-52	3.2e-50	NDV-resistant_bladder_cancer<Bladder_cancer	NM_005536.2	8	Homo sapiens inositol(myo)-1(or 4)-monophosphatase 1 (IMPA1), mRNA.	IMPA
298	NTN4	-2.65472	1.23e-52	3.1e-50	NDV-resistant_bladder_cancer<Bladder_cancer	NM_021229.3	12	Homo sapiens netrin 4 (NTN4), mRNA.	PRO3091; FLJ23180
299	MAMDC2	-2.65985	2.45e-24	1.84e-22	NDV-resistant_bladder_cancer<Bladder_cancer	NM_153267.3	9	Homo sapiens MAM domain containing 2 (MAMDC2), mRNA.	MGC21981
300	ADAMTS1	-2.67279	2.99e-52	7.36e-50	NDV-resistant_bladder_cancer<Bladder_cancer	NM_006988.3	21	Homo sapiens ADAM metallopeptidase with thrombospondin type 1 motif, 1 (ADAMTS1), mRNA.	KIAA1346; C3-C5; METH1
301	TPM1	-2.67611	2.4e-54	6.26e-52	NDV-resistant_bladder_cancer<Bladder_cancer	NM_001018004.1	15	Homo sapiens tropomyosin 1 (alpha) (TPM1), transcript variant 3, mRNA.	TPM1-alpha; TMSA; HTM-alpha; TPM1-kappa; C15orf13
302	TUSC1	-2.67896	2.43e-53	6.2e-51	NDV-resistant_bladder_cancer<Bladder_cancer	NM_001004125.1	9	Homo sapiens tumor suppressor candidate 1 (TUSC1), mRNA.	TSG-9; TSG9; MGC131751
303	PDGFC	-2.71199	8.76e-49	1.84e-46	NDV-resistant_bladder_cancer<Bladder_cancer	NM_016205.1	4	Homo sapiens platelet derived growth factor C (PDGFC), mRNA.	SCDGF
304	TFPI2	-2.71266	8.37e-55	2.22e-52	NDV-resistant_bladder_cancer<Bladder_cancer	NM_006528.2	7	Homo sapiens tissue factor pathway inhibitor 2 (TFPI2), mRNA.	TFPI-2; PP5; FLJ21164
305	ANXA1	-2.71599	1.72e-16	7.17e-15	NDV-resistant_bladder_cancer<Bladder_cancer	NM_000700.1	9	Homo sapiens annexin A1 (ANXA1), mRNA.	LPC1; ANX1
306	GLS	-2.72944	6.62e-52	1.58e-49	NDV-resistant_bladder_cancer<Bladder_cancer	NM_014905.2	2	Homo sapiens glutaminase (GLS), mRNA.	KIAA0838; GLS1; DKFZp686O15119; FLJ10358; AAD20
307	CPNE8	-2.73782	1.28e-51	3.02e-49	NDV-resistant_bladder_cancer<Bladder_cancer	NM_153634.2	12	Homo sapiens copine VIII (CPNE8), mRNA.	MGC129646; MGC129645
308	ADAMTS5	-2.75816	3.58e-52	8.74e-50	NDV-resistant_bladder_cancer<Bladder_cancer	NM_007038.2	21	Homo sapiens ADAM metallopeptidase with thrombospondin type 1 motif, 5 (aggrecanase-2) (ADAMTS5), mRNA.	ADAMTS11; FLJ36738; ADMP-2
309	SEMA3C	-2.78904	4.74e-54	1.23e-51	NDV-resistant_bladder_cancer<Bladder_cancer	NM_006379.2	7	Homo sapiens sema domain, immunoglobulin domain (Ig), short basic domain, secreted, (semaphorin) 3C (SEMA3C), mRNA.	SEMAE; SemE
310	C1ORF115	-2.8428	1.24e-57	3.55e-55	NDV-resistant_bladder_cancer<Bladder_cancer	NM_024709.2	1	Homo sapiens chromosome 1 open reading frame 115 (C1orf115), mRNA.	FLJ14146; RP11-322F10.4
311	SPRY2	-2.86666	2.45e-59	7.53e-57	NDV-resistant_bladder_cancer<Bladder_cancer	NM_005842.2	13	Homo sapiens sprouty homolog 2 (Drosophila) (SPRY2), mRNA.	hSPRY2; MGC23039
312	SGK1	-2.88889	2.45e-59	7.53e-57	NDV-resistant_bladder_cancer<Bladder_cancer	NM_005627.3	6	Homo sapiens serum/glucocorticoid regulated kinase 1 (SGK1), transcript variant 1, mRNA.	SGK
313	SGCE	-2.91111	3.21e-61	1.03e-58	NDV-resistant_bladder_cancer<Bladder_cancer	NM_003919.1	7	Homo sapiens sarcoglycan, epsilon (SGCE), transcript variant 3, mRNA.	DYT11; ESG
314	LOC399959	-2.91363	4.7e-59	1.42e-56	NDV-resistant_bladder_cancer<Bladder_cancer	NR_024430.1	11	Homo sapiens hypothetical LOC399959 (LOC399959), non-coding RNA.
315	PRKD1	-2.92143	1.81e-58	5.37e-56	NDV-resistant_bladder_cancer<Bladder_cancer	NM_002742.1	14	Homo sapiens protein kinase D1 (PRKD1), mRNA.	PKD; PKCM; PKC-MU; PRKCM
316	QPRT	-2.94782	1.03e-63	3.6e-61	NDV-resistant_bladder_cancer<Bladder_cancer	NM_014298.3	16	Homo sapiens quinolinate phosphoribosyltransferase (QPRT), mRNA.	QPRTase
317	KRBA1	-2.99857	9.48e-65	3.54e-62	NDV-resistant_bladder_cancer<Bladder_cancer	NM_032534.2	7	Homo sapiens KRAB-A domain containing 1 (KRBA1), mRNA.	MGC176633; KIAA1862
318	HNF1B	-3.00242	2.56e-64	9.26e-62	NDV-resistant_bladder_cancer<Bladder_cancer	NM_000458.2	17	Homo sapiens HNF1 homeobox B (HNF1B), transcript variant 1, mRNA.	VHNF1; MODY5; HNF2; TCF2; LF-B3; FJHN; HNF1beta; LFB3
319	SGK	-3.00595	7.03e-66	2.71e-63	NDV-resistant_bladder_cancer<Bladder_cancer	NM_005627.2	6	Homo sapiens serum/glucocorticoid regulated kinase (SGK), mRNA.	SGK1
320	TFPI	-3.01316	7.75e-65	2.92e-62	NDV-resistant_bladder_cancer<Bladder_cancer	NM_001032281.1	2	Homo sapiens tissue factor pathway inhibitor (lipoprotein-associated coagulation inhibitor) (TFPI), transcript variant 1, mRNA.	TFI; LACI; EPI
321	PVRL3	-3.03244	2.57e-63	8.92e-61	NDV-resistant_bladder_cancer<Bladder_cancer	NM_015480.1	3	Homo sapiens poliovirus receptor-related 3 (PVRL3), mRNA.	PRR3; PPR3; DKFZP566B0846; CDw113; CD113; PVRR3; FLJ90624; nectin-3
322	LOC645638	-3.04285	1.05e-61	3.41e-59	NDV-resistant_bladder_cancer<Bladder_cancer	XR_040455.1		PREDICTED: Homo sapiens misc_RNA (LOC645638), miscRNA.
323	RFTN1	-3.06681	5.65e-63	1.92e-60	NDV-resistant_bladder_cancer<Bladder_cancer	NM_015150.1	3	Homo sapiens raftlin, lipid raft linker 1 (RFTN1), mRNA.	PIG9; RAFTLIN; KIAA0084; MGC141678; PIB10; MGC44480; MIG2; FLJ23866
324	DENND2A	-3.07843	5.17e-60	1.62e-57	NDV-resistant_bladder_cancer<Bladder_cancer	NM_015689.2	7	Homo sapiens DENN/MADD domain containing 2A (DENND2A), mRNA.	KIAA1277; FAM31D
325	PLAU	-3.08639	1.02e-49	2.23e-47	NDV-resistant_bladder_cancer<Bladder_cancer	NM_002658.2	10	Homo sapiens plasminogen activator, urokinase (PLAU), mRNA.	UPA; URK; u-PA; ATF
326	LEPREL1	-3.08942	8.54e-66	3.26e-63	NDV-resistant_bladder_cancer<Bladder_cancer	NM_018192.2	3	Homo sapiens leprecan-like 1 (LEPREL1), mRNA.	FLJ10718; MLAT4; P3H2
327	SH3BGRL	-3.12797	4.55e-68	1.95e-65	NDV-resistant_bladder_cancer<Bladder_cancer	NM_003022.1	X	Homo sapiens SH3 domain binding glutamic acid-rich protein like (SH3BGRL), mRNA.	MGC117402; SH3BGR
328	CD70	-3.17628	9.79e-69	4.36e-66	NDV-resistant_bladder_cancer<Bladder_cancer	NM_001252.2	19	Homo sapiens CD70 molecule (CD70), mRNA.	CD27L; TNFSF7; CD27LG
329	RGS4	-3.23073	1.68e-70	7.87e-68	NDV-resistant_bladder_cancer<Bladder_cancer	NM_005613.3	1	Homo sapiens regulator of G-protein signalling 4 (RGS4), mRNA.	MGC60244; SCZD9; MGC2124; RGP4
330	DKK3	-3.23799	8.58e-74	4.19e-71	NDV-resistant_bladder_cancer<Bladder_cancer	NM_013253.4	11	Homo sapiens dickkopf homolog 3 (Xenopus laevis) (DKK3), transcript variant 2, mRNA.	REIC
331	IL8	-3.24958	7.49e-69	3.37e-66	NDV-resistant_bladder_cancer<Bladder_cancer	NM_000584.2	4	Homo sapiens interleukin 8 (IL8), mRNA.	GCP-1; MDNCF; NAP1; CXCL8; AMCF-I; TSG-1; LYNAP; NAP-1; MONAP; GCP1; SCYB8; LUCT; K60; LECT; 3-10C; b-ENAP; NAF
332	IL6	-3.26133	3.38e-70	1.57e-67	NDV-resistant_bladder_cancer<Bladder_cancer	NM_000600.1	7	Homo sapiens interleukin 6 (interferon, beta 2) (IL6), mRNA.	IL-6; HSF; BSF2; IFNB2; HGF
333	PRICKLE1	-3.31719	5.52e-75	2.9e-72	NDV-resistant_bladder_cancer<Bladder_cancer	NM_153026.1	12	Homo sapiens prickle homolog 1 (Drosophila) (PRICKLE1), mRNA.	MGC138902; FLJ31627; MGC138903; RILP; FLJ31937
334	WDR72	-3.34249	4.87e-66	1.92e-63	NDV-resistant_bladder_cancer<Bladder_cancer	NM_182758.1	15	Homo sapiens WD repeat domain 72 (WDR72), mRNA.	MGC126663; FLJ38736; MGC126665
335	CITED4	-3.39652	5.91e-67	2.39e-64	NDV-resistant_bladder_cancer<Bladder_cancer	NM_133467.2	1	Homo sapiens Cbp/p300-interacting transactivator, with Glu/Asp-rich carboxy-terminal domain, 4 (CITED4), mRNA.
336	SLFN11	-3.39966	1.89e-79	1.15e-76	NDV-resistant_bladder_cancer<Bladder_cancer	NM_152270.2	17	Homo sapiens schlafen family member 11 (SLFN11), mRNA.	FLJ34922; SLFN8/9
337	DFNA5	-3.39993	2.5e-78	1.45e-75	NDV-resistant_bladder_cancer<Bladder_cancer	NM_004403.1	7	Homo sapiens deafness, autosomal dominant 5 (DFNA5), transcript variant 1, mRNA.	ICERE-1
338	MN1	-3.41894	9.52e-76	5.16e-73	NDV-resistant_bladder_cancer<Bladder_cancer	NM_002430.2	22	Homo sapiens meningioma (disrupted in balanced translocation) 1 (MN1), mRNA.	MGCR1-PEN; MGCR; MGCR1; dJ353E16.2
339	GJA1	-3.44326	7.03e-74	3.53e-71	NDV-resistant_bladder_cancer<Bladder_cancer	NM_000165.2	6	Homo sapiens gap junction protein, alpha 1, 43kDa (GJA1), mRNA.	GJAL; DFNB38; CX43; ODDD
340	TM4SF1	-3.44995	6.19e-27	5.22e-25	NDV-resistant_bladder_cancer<Bladder_cancer	NM_014220.2	3	Homo sapiens transmembrane 4 L six family member 1 (TM4SF1), mRNA.	M3S1; L6; H-L6; TAAL6
341	LDOC1	-3.45407	8.36e-80	5.18e-77	NDV-resistant_bladder_cancer<Bladder_cancer	NM_012317.2	X	Homo sapiens leucine zipper, down-regulated in cancer 1 (LDOC1), mRNA.	Mart7; Mar7; BCUR1
342	NFKBIZ	-3.50131	2.85e-83	1.97e-80	NDV-resistant_bladder_cancer<Bladder_cancer	NM_001005474.1	3	Homo sapiens nuclear factor of kappa light polypeptide gene enhancer in B-cells inhibitor, zeta (NFKBIZ), transcript variant 2, mRNA.	MAIL; INAP; FLJ34463; IKBZ; FLJ30225
343	FAM127A	-3.52857	6.83e-82	4.65e-79	NDV-resistant_bladder_cancer<Bladder_cancer	NM_003928.1	X	Homo sapiens family with sequence similarity 127, member A (FAM127A), mRNA.	CXX1; MAR8C; MART8C; MGC117411; Mar8; Mart8
344	GPR126	-3.55569	1.8e-85	1.33e-82	NDV-resistant_bladder_cancer<Bladder_cancer	NM_001032394.1	6	Homo sapiens G protein-coupled receptor 126 (GPR126), transcript variant a2, mRNA.	VIGR; DREG; APG1; PS1TP2
345	RGS17	-3.59995	7.11e-86	5.36e-83	NDV-resistant_bladder_cancer<Bladder_cancer	NM_012419.4	6	Homo sapiens regulator of G-protein signaling 17 (RGS17), mRNA.	RGS-17; hRGS17; RGSZ2
346	HS.100261	-3.6259	2.47e-79	1.45e-76	NDV-resistant_bladder_cancer<Bladder_cancer	Hs.100261	10	Homo sapiens cDNA FLJ26539 fis, clone KDN09310
347	SMAD4	-3.65681	2.25e-81	1.5e-78	NDV-resistant_bladder_cancer<Bladder_cancer	NM_005359.3	18	Homo sapiens SMAD family member 4 (SMAD4), mRNA.	DPC4; MADH4; JIP
348	RAB34	-3.6857	3.68e-86	2.84e-83	NDV-resistant_bladder_cancer<Bladder_cancer	NM_031934.3	17	Homo sapiens RAB34, member RAS oncogene family (RAB34), mRNA.	RAH; RAB39
349	BNIP3	-3.70484	3e-88	2.42e-85	NDV-resistant_bladder_cancer<Bladder_cancer	NM_004052.2	10	Homo sapiens BCL2/adenovirus E1B 19kDa interacting protein 3 (BNIP3), nuclear gene encoding mitochondrial protein, mRNA.	NIP3
350	CDH2	-3.72941	1.61e-90	1.43e-87	NDV-resistant_bladder_cancer<Bladder_cancer	NM_001792.2	18	Homo sapiens cadherin 2, type 1, N-cadherin (neuronal) (CDH2), mRNA.	CD325; CDw325; CDHN; NCAD
351	DPYSL3	-3.81497	7.71e-74	3.82e-71	NDV-resistant_bladder_cancer<Bladder_cancer	NM_001387.2	5	Homo sapiens dihydropyrimidinase-like 3 (DPYSL3), mRNA.	DRP3; CRMP4; ULIP; DRP-3; CRMP-4
352	BASP1	-3.8355	5.66e-94	5.61e-91	NDV-resistant_bladder_cancer<Bladder_cancer	NM_006317.3	5	Homo sapiens brain abundant, membrane attached signal protein 1 (BASP1), mRNA.	CAP-23; NAP22; CAP23; MGC8555; NAP-22
353	PLOD2	-3.85669	4.97e-95	5.39e-92	NDV-resistant_bladder_cancer<Bladder_cancer	NM_182943.2	3	Homo sapiens procollagen-lysine, 2-oxoglutarate 5-dioxygenase 2 (PLOD2), transcript variant 2, mRNA.	LH2; TLH
354	PROS1	-3.88788	8.29e-89	6.84e-86	NDV-resistant_bladder_cancer<Bladder_cancer	NM_000313.1	3	Homo sapiens protein S (alpha) (PROS1), mRNA.	PROS; protein Sa; Protein S; PSA; PS23; PS25; PS24; PS 26; PS22; PS21
355	CMTM3	-3.91477	6.2e-95	6.52e-92	NDV-resistant_bladder_cancer<Bladder_cancer	NM_144601.2	16	Homo sapiens CKLF-like MARVEL transmembrane domain containing 3 (CMTM3), transcript variant 1, mRNA.	BNAS2; CKLFSF3; FLJ31762; MGC51956
356	PXDN	-3.93488	3.7e-98	4.75e-95	NDV-resistant_bladder_cancer<Bladder_cancer	NM_012293.1	2	Homo sapiens peroxidasin homolog (Drosophila) (PXDN), mRNA. XM_935183 XM_935184 XM_936786 XM_942966 XM_942982 XM_942986 XM_942994 XM_943000	D2S448E; D2S448; VPO; MG50; KIAA0230; PXN; PRG2
357	CLDN1	-4.02106	2.23e-100	3.22e-97	NDV-resistant_bladder_cancer<Bladder_cancer	NM_021101.3	3	Homo sapiens claudin 1 (CLDN1), mRNA.	SEMP1; ILVASC; CLD1
358	HMOX1	-4.04045	6.07e-91	5.54e-88	NDV-resistant_bladder_cancer<Bladder_cancer	NM_002133.1	22	Homo sapiens heme oxygenase (decycling) 1 (HMOX1), mRNA.	HO-1; bK286B10
359	ITGA10	-4.16052	5.63e-102	8.89e-99	NDV-resistant_bladder_cancer<Bladder_cancer	NM_003637.3	1	Homo sapiens integrin, alpha 10 (ITGA10), mRNA.	PRO827
360	CTGF	-4.25848	8.81e-115	2.18e-111	NDV-resistant_bladder_cancer<Bladder_cancer	NM_001901.2	6	Homo sapiens connective tissue growth factor (CTGF), mRNA.	CCN2; MGC102839; IGFBP8; NOV2; HCS24
361	COL4A1	-4.37142	1.1e-110	2.38e-107	NDV-resistant_bladder_cancer<Bladder_cancer	NM_001845.3	13	Homo sapiens collagen, type IV, alpha 1 (COL4A1), mRNA.	arresten
362	SRGN	-4.37329	8.29e-115	2.18e-111	NDV-resistant_bladder_cancer<Bladder_cancer	NM_002727.2	10	Homo sapiens serglycin (SRGN), mRNA.	PRG1; PPG; PRG; FLJ12930; MGC9289
363	NNMT	-4.37525	3.98e-112	9.21e-109	NDV-resistant_bladder_cancer<Bladder_cancer	NM_006169.2	11	Homo sapiens nicotinamide N-methyltransferase (NNMT), mRNA.
364	TMED3	-4.44664	9.33e-119	3.24e-115	NDV-resistant_bladder_cancer<Bladder_cancer	NM_007364.2	15	Homo sapiens transmembrane emp24 protein transport domain containing 3 (TMED3), mRNA.	MGC133022; C15orf22; P24B
365	WSCD1	-4.52059	2.79e-118	8.79e-115	NDV-resistant_bladder_cancer<Bladder_cancer	NM_015253.1	17	Homo sapiens WSC domain containing 1 (WSCD1), mRNA.	KIAA0523
366	CNN3	-5.06813	1.1e-141	6.36e-138	NDV-resistant_bladder_cancer<Bladder_cancer	NM_001839.2	1	Homo sapiens calponin 3, acidic (CNN3), mRNA.
367	SHISA2	-5.52047	6.83e-135	3.39e-131	NDV-resistant_bladder_cancer<Bladder_cancer	NM_001007538.1	13	Homo sapiens shisa homolog 2 (Xenopus laevis) (SHISA2), mRNA.	bA398O19.2; WGAR9166; C13orf13; PRO28631
368	LOC100134134	-6.25003	3.79e-195	6.57e-191	NDV-resistant_bladder_cancer<Bladder_cancer	XM_001720850.1		PREDICTED: Homo sapiens similar to peroxidasin homolog (LOC100134134), mRNA.
